# Supplementary material for: Absolute measurement of cellular activities using photochromic single-fluorophore biosensors and intermittent quantification
Source: Nat Commun. 2022 Apr 6;13:1850. doi: 10.1038/s41467-022-29508-w (PMC8986857; doi:10.1038/s41467-022-29508-w)
Supplement: Supplementary file 3 — Source data [file 41467_2022_29508_MOESM3_ESM.xlsx]

## Sheet: Figure 1a
Figure 1a		Time (s)	Norm. fluorescence (arb. units)
			GCaMP3	GCaMP3-Q	GCaMP3-T	GCaMP6s	GCaMP6s-Q	GCaMP6s-T
		0	1.46867	1.66113	1.56528	1.1219	1.08563	0.959727
		0.23	1.43574	1.42816	1.31284	1.06711	0.791971	0.559247
		0.46	1.40428	1.23928	1.11974	1.01737	0.590599	0.351472
		0.69	1.37442	1.08568	0.968454	0.973143	0.45003	0.239334
		0.92	1.34662	0.959049	0.854149	0.933091	0.352334	0.179212
		1.15	1.3209	0.855319	0.761074	0.897199	0.284811	0.146063
		1.38	1.29598	0.76841	0.687265	0.864868	0.236661	0.12704
		1.61	1.27351	0.696204	0.626396	0.835125	0.20259	0.115705
		1.84	1.25156	0.633841	0.576691	0.808684	0.178261	0.10879
		2.07	1.23097	0.581645	0.534682	0.784625	0.160546	0.104249
		2.3	1.21213	0.537725	0.498717	0.763063	0.147882	0.101268
		2.53	1.19385	0.500067	0.467448	0.743533	0.138585	0.0991203
		2.76	1.17697	0.468171	0.440124	0.726059	0.13171	0.0975857
		2.99	1.16099	0.440526	0.416017	0.710124	0.126556	0.0964831
		3.22	1.14601	0.416426	0.394353	0.695528	0.122694	0.0955947
		3.45	1.1319	0.395083	0.37494	0.682512	0.119678	0.0948669
		3.68	1.11865	0.376534	0.357532	0.670522	0.117472	0.0943097
		3.91	1.10616	0.360273	0.34189	0.659946	0.115561	0.0938419
		4.14	1.09437	0.345714	0.327529	0.650461	0.114085	0.0934259
		4.37	1.08323	0.332967	0.314523	0.641844	0.11301	0.0931013
		4.6	1.07234	0.321552	0.30258	0.633954	0.11197	0.0928312
		4.83	1.0626	0.311492	0.291826	0.626864	0.111237	0.0925997
		5.06	1.05341	0.302005	0.281614	0.620339	0.110604	0.0923862
		5.29	1.04443	0.293734	0.272349	0.614493	0.110034	0.0921933
		5.52	1.03638	0.28628	0.263889	0.60937	0.109539	0.0920305
		5.75	1.02824	0.279343	0.25606	0.604668	0.109194	0.0919094
		5.98	1.02082	0.273289	0.24896	0.60037	0.10885	0.0917613
		6.21	1.01398	0.267876	0.242463	0.596711	0.108558	0.0916619
		6.44	1.00715	0.262837	0.236505	0.593239	0.108279	0.0915316
		6.67	1.00085	0.25813	0.230889	0.589959	0.108057	0.0914354
		6.71	0.99449	0.465255	0.470587	0.664855	0.3214	0.3714
		6.75	0.993635	0.611003	0.631516	0.731085	0.480872	0.558389
		6.79	0.994803	0.715462	0.740218	0.787424	0.601528	0.686113
		6.83	0.995004	0.790067	0.815719	0.831204	0.69204	0.778916
		6.87	0.996264	0.842705	0.867026	0.865482	0.760572	0.835914
		6.91	0.99725	0.882141	0.902813	0.89239	0.812207	0.881197
		6.95	0.998145	0.910663	0.929002	0.914316	0.850571	0.911848
		6.99	0.998657	0.932344	0.947304	0.930942	0.881986	0.935285
		7.03	0.999679	0.946606	0.959378	0.944254	0.905172	0.951694
		7.07	1.00097	0.958966	0.969762	0.954606	0.925524	0.956954
		7.11	1.00007	0.968324	0.975335	0.963682	0.939541	0.955429
		7.15	1.00056	0.975362	0.982149	0.970779	0.949688	0.964197
		7.19	1.00064	0.980496	0.987221	0.976448	0.960545	0.975801
		7.23	1.00019	0.982138	0.990914	0.981255	0.968559	0.976148
		7.27	1.00065	0.985604	0.993893	0.985214	0.971455	0.983906
		7.31	1.00055	0.989163	0.99457	0.987939	0.978674	0.987719
		7.35	1.00098	0.990466	0.995455	0.990312	0.975999	0.989613
		7.39	1.00168	0.993382	0.997649	0.992219	0.978551	0.989656
		7.43	1.00093	0.995198	0.997099	0.993648	0.984197	0.991025
		7.47	1.00019	0.996441	0.998466	0.994511	0.98698	0.995031
		7.51	1.00107	0.996755	1.00002	0.995275	0.987923	0.994202
		7.55	1.0001	0.996591	0.999333	0.996495	0.991481	0.995362
		7.59	1.00004	0.996714	0.998337	0.997164	0.994806	0.997539
		7.63	0.999806	0.998626	0.998614	0.997577	0.994497	0.992734
		7.67	0.999969	0.997979	1.0006	0.997973	0.995635	0.988244
		7.71	1.00022	0.999477	1.00257	0.998676	0.995423	0.982792
		7.75	1.00022	1.00009	1.00309	0.998442	0.9975	0.986387
		7.79	0.999175	1.00046	1.00182	0.99943	0.998743	0.988327
		7.83	0.99966	1.00018	1.00044	0.999952	0.99741	0.995365
		7.87	1	1	1	1	1	1
		8.1	0.997303	0.854753	0.829201	0.960213	0.730239	0.568228
		8.33	0.98766	0.741268	0.702052	0.920304	0.541198	0.346109
		8.56	0.977919	0.649892	0.605025	0.884046	0.412373	0.228972
		8.79	0.969166	0.576151	0.531546	0.85141	0.322746	0.168401
		9.02	0.961015	0.515731	0.475639	0.821418	0.260689	0.136074
		9.25	0.953486	0.467483	0.431545	0.794245	0.216975	0.11821
		9.48	0.94646	0.428625	0.396221	0.770467	0.186257	0.107929
		9.71	0.939816	0.396284	0.367372	0.749556	0.164804	0.102019
		9.94	0.933956	0.369953	0.343781	0.73049	0.149679	0.0984357
		10.17	0.928645	0.348204	0.323729	0.713635	0.138778	0.0961005
		10.4	0.923261	0.329853	0.306875	0.698057	0.130979	0.094602
		10.63	0.918996	0.314311	0.292365	0.683829	0.125397	0.0935475
		10.86	0.914218	0.301209	0.27975	0.671102	0.121115	0.0928293
		11.09	0.909984	0.289791	0.268677	0.659881	0.117834	0.0923109
		11.32	0.90596	0.280378	0.258894	0.650058	0.115526	0.0918747
		11.55	0.902889	0.272128	0.250259	0.641304	0.113793	0.0915975
		11.78	0.899684	0.265015	0.242474	0.633101	0.11242	0.0913229
		12.01	0.896958	0.258729	0.235559	0.62604	0.111367	0.0911026
		12.24	0.894869	0.25341	0.229451	0.619696	0.110576	0.0909352
		12.47	0.892314	0.248501	0.223742	0.613447	0.109979	0.0907823
		12.7	0.890483	0.244346	0.218782	0.608252	0.109511	0.0906923
		12.93	0.888707	0.24071	0.214198	0.603504	0.109028	0.0905932
		13.16	0.887125	0.237452	0.210024	0.59909	0.108655	0.0905071
		13.39	0.885515	0.234492	0.206159	0.595301	0.10841	0.0904508
		13.62	0.884376	0.231925	0.202725	0.591965	0.108163	0.0904085
		13.85	0.883117	0.229547	0.199471	0.588753	0.108016	0.0903567
		14.08	0.881796	0.227518	0.196546	0.585884	0.107867	0.0903058
		14.31	0.880731	0.225668	0.193776	0.58341	0.107703	0.0902704
		14.54	0.879928	0.223909	0.191285	0.581479	0.107556	0.0902655
		14.77	0.879282	0.222484	0.188992	0.579381	0.107522	0.090229
		14.81	0.898945	0.438098	0.439345	0.655395	0.320064	0.368969
		14.85	0.918824	0.590192	0.606541	0.722455	0.479065	0.554878
		14.89	0.935179	0.698228	0.720709	0.77824	0.598824	0.683472
		14.93	0.94773	0.776409	0.799421	0.823674	0.687767	0.765277
		14.97	0.958299	0.831385	0.852758	0.85671	0.756427	0.828022
		15.01	0.966008	0.872257	0.890161	0.884308	0.806863	0.875882
		15.05	0.972292	0.902291	0.918477	0.906033	0.843826	0.899195
		15.09	0.976711	0.924696	0.936888	0.922788	0.87473	0.923987
		15.13	0.980265	0.939879	0.948118	0.936773	0.898086	0.940789
		15.17	0.983157	0.951645	0.95847	0.947511	0.918862	0.952892
		15.21	0.984881	0.961304	0.96759	0.955534	0.934653	0.964651
		15.25	0.987209	0.968842	0.973708	0.963145	0.947556	0.970537
		15.29	0.988501	0.974591	0.97971	0.969112	0.957213	0.973964
		15.33	0.990467	0.979788	0.983251	0.972511	0.965607	0.9687
		15.37	0.991061	0.984089	0.985267	0.976885	0.971738	0.968106
		15.41	0.991744	0.987026	0.985658	0.980491	0.973562	0.975328
		15.45	0.992465	0.988956	0.987306	0.982681	0.975406	0.971456
		15.49	0.99294	0.990272	0.989781	0.984373	0.97552	0.981032
		15.53	0.993752	0.990658	0.990079	0.986107	0.982024	0.988161
		15.57	0.993383	0.98875	0.993183	0.987093	0.985179	0.985155
		15.61	0.993139	0.990481	0.992547	0.988642	0.986803	0.989469
		15.65	0.993433	0.992076	0.992008	0.989507	0.989953	0.978659
		15.69	0.993801	0.992155	0.991249	0.99017	0.99235	0.98398
		15.73	0.9937	0.993791	0.990026	0.991233	0.986557	0.987636
		15.77	0.994409	0.994591	0.99	0.992111	0.988398	0.983323
		15.81	0.994128	0.994386	0.992486	0.992293	0.993632	0.986287
		15.85	0.993871	0.994461	0.99324	0.992015	0.99283	0.991563
		15.89	0.994238	0.994162	0.994098	0.992251	0.994543	0.993744
		15.93	0.994066	0.995027	0.993551	0.992251	0.997348	0.989358
		15.97	0.993438	0.996372	0.992496	0.992333	0.997487	0.991103
		16.2	0.991303	0.854455	0.821989	0.953546	0.725422	0.56665
		16.43	0.982141	0.740451	0.695489	0.914162	0.536406	0.345636
		16.66	0.972942	0.646518	0.599534	0.87803	0.406139	0.229493
		16.89	0.963917	0.573382	0.527452	0.845937	0.317144	0.1692
		17.12	0.955788	0.515189	0.471951	0.816702	0.256619	0.136535
		17.35	0.947876	0.466964	0.428337	0.79004	0.214238	0.118404
		17.58	0.941038	0.427774	0.393186	0.766587	0.184601	0.108133
		17.81	0.934963	0.395754	0.364799	0.745574	0.163766	0.102101
		18.04	0.929199	0.36974	0.341202	0.726747	0.148845	0.0984072
		18.27	0.924167	0.347545	0.321508	0.710233	0.138388	0.0961243
		18.5	0.919221	0.32919	0.304735	0.69509	0.130901	0.0946012
		18.73	0.914684	0.313742	0.290557	0.681852	0.125468	0.0935666
		18.96	0.91051	0.300583	0.278144	0.669401	0.121411	0.0928561
		19.19	0.906977	0.289326	0.267238	0.658389	0.118335	0.0923083
		19.42	0.903423	0.279699	0.257562	0.648869	0.116061	0.0918901
		19.65	0.900616	0.271383	0.249113	0.639998	0.114283	0.0915831
		19.88	0.897605	0.264277	0.241403	0.631861	0.112933	0.0913418
		20.11	0.895144	0.258109	0.234505	0.624683	0.111894	0.0911535
		20.34	0.892901	0.252897	0.228423	0.618343	0.111117	0.0909775
		20.57	0.890751	0.248123	0.222916	0.61218	0.110523	0.0908643
		20.8	0.888864	0.244163	0.217927	0.606752	0.109942	0.0907427
		21.03	0.887034	0.240504	0.213273	0.602085	0.109592	0.0906601
		21.26	0.885967	0.237322	0.209234	0.598059	0.109347	0.0905818
		21.49	0.885079	0.234305	0.205409	0.594149	0.108964	0.0905096
		21.72	0.883808	0.231792	0.202029	0.590938	0.108818	0.0904649
		21.95	0.882473	0.229322	0.198879	0.587943	0.108644	0.0904342
		22.18	0.881715	0.227538	0.195937	0.585073	0.108441	0.0903871
		22.41	0.880575	0.225634	0.193326	0.582388	0.108317	0.0903644
		22.64	0.880092	0.224068	0.190964	0.580071	0.108215	0.0903133
		22.87	0.87948	0.222458	0.188713	0.578191	0.108129	0.0902991
		22.91	0.898696	0.437994	0.438193	0.652666	0.319798	0.36822
		22.95	0.918472	0.58994	0.604657	0.720882	0.477934	0.554116
		22.99	0.93512	0.697437	0.718305	0.775278	0.597936	0.679202
		23.03	0.94729	0.774972	0.794381	0.819828	0.687965	0.768348
		23.07	0.957019	0.829762	0.848251	0.853021	0.755762	0.830538
		23.11	0.964374	0.869973	0.888262	0.881131	0.808549	0.874054
		23.15	0.970515	0.9003	0.915223	0.90203	0.844511	0.908302
		23.19	0.974277	0.921989	0.935002	0.919443	0.869455	0.929605
		23.23	0.977698	0.937419	0.948366	0.932977	0.894742	0.943531
		23.27	0.980726	0.950374	0.957665	0.94403	0.913052	0.951139
		23.31	0.983317	0.958625	0.967188	0.952369	0.929066	0.962427
		23.35	0.985547	0.967043	0.971717	0.958702	0.941187	0.969586
		23.39	0.986849	0.972392	0.976689	0.964008	0.952448	0.974272
		23.43	0.98777	0.977785	0.977856	0.968766	0.959774	0.97208
		23.47	0.988513	0.980949	0.980163	0.972803	0.966753	0.977392
		23.51	0.989272	0.982148	0.983829	0.97595	0.973187	0.969043
		23.55	0.990207	0.983782	0.985018	0.978137	0.975084	0.97719
		23.59	0.990124	0.985186	0.986834	0.980365	0.978939	0.978548
		23.63	0.990134	0.984376	0.987328	0.98197	0.979788	0.981812
		23.67	0.989981	0.985845	0.986869	0.983064	0.977625	0.972021
		23.71	0.99083	0.988713	0.989751	0.984316	0.980016	0.977935
		23.75	0.991057	0.990681	0.989471	0.985166	0.984516	0.982126
		23.79	0.991247	0.991936	0.991736	0.986399	0.987957	0.979334
		23.83	0.991877	0.991629	0.993183	0.986521	0.981538	0.982918
		23.87	0.991991	0.992171	0.991936	0.987975	0.985067	0.982661
		23.91	0.9919	0.991419	0.99134	0.988351	0.989676	0.988586
		23.95	0.992144	0.990733	0.991532	0.988562	0.991432	0.982195
		23.99	0.991969	0.989916	0.994393	0.988127	0.992936	0.976885
		24.03	0.992076	0.992227	0.992484	0.988389	0.99136	0.979689
		24.07	0.99285	0.992258	0.994005	0.988801	0.992611	0.972245

## Sheet: Figure 1b
Figure 1b		Time (s)	Norm. fluorescence (arb. units)
			GCaMP3	GCaMP3-Q	GCaMP3-T	GCaMP6s	GCaMP6s-Q	GCaMP6s-T
		0	1.61502	1.09768	1.08415	1.35525	1.87655	1.27617
		0.23	1.61312	1.08759	1.07838	1.36063	1.86841	1.27646
		0.46	1.61153	1.07694	1.07296	1.36559	1.86033	1.27684
		0.69	1.60827	1.06706	1.06829	1.37026	1.8516	1.2777
		0.92	1.60781	1.0569	1.06352	1.3744	1.84382	1.27856
		1.15	1.60515	1.04738	1.05841	1.37847	1.83483	1.27942
		1.38	1.60255	1.03847	1.05355	1.3826	1.82737	1.2801
		1.61	1.60216	1.02981	1.04866	1.38608	1.81926	1.28079
		1.84	1.59954	1.02176	1.04409	1.38944	1.81186	1.28165
		2.07	1.59805	1.01351	1.03948	1.3929	1.80428	1.28264
		2.3	1.59697	1.00561	1.03516	1.39623	1.7968	1.28323
		2.53	1.59496	0.99833	1.03058	1.39965	1.79	1.28387
		2.76	1.59344	0.990839	1.02605	1.4025	1.7829	1.28481
		2.99	1.59089	0.982846	1.02167	1.4054	1.77624	1.2853
		3.22	1.58975	0.976901	1.01759	1.4083	1.76943	1.28622
		3.45	1.58847	0.969872	1.01356	1.41146	1.76278	1.28717
		3.68	1.58761	0.963806	1.00929	1.4144	1.7565	1.28743
		3.91	1.58563	0.957983	1.00553	1.41713	1.75032	1.28811
		4.14	1.58433	0.951915	1.00171	1.41961	1.74378	1.28928
		4.37	1.58308	0.945225	0.997852	1.42244	1.7379	1.2896
		4.6	1.58132	0.940742	0.994596	1.42506	1.73198	1.29033
		4.83	1.57986	0.9355	0.990949	1.42771	1.72628	1.29059
		5.06	1.57827	0.929692	0.98733	1.42962	1.72034	1.29166
		5.29	1.57773	0.924203	0.984366	1.43211	1.71426	1.29257
		5.52	1.57556	0.919763	0.980832	1.43456	1.70905	1.29282
		5.75	1.57509	0.915665	0.977594	1.43667	1.70376	1.29304
		5.98	1.57368	0.910798	0.974523	1.4387	1.69862	1.29399
		6.21	1.57155	0.906513	0.971498	1.44146	1.69366	1.29432
		6.44	1.57104	0.902502	0.968799	1.44378	1.68808	1.29506
		6.67	1.56993	0.898586	0.965711	1.44572	1.68291	1.29564
		6.71	1.40644	0.937525	0.979364	1.30649	1.41962	1.1811
		6.75	1.29075	0.96131	0.987835	1.21268	1.25958	1.11195
		6.79	1.21782	0.975546	0.992926	1.1483	1.16224	1.0703
		6.83	1.16336	0.984908	0.995853	1.10299	1.10244	1.04414
		6.87	1.11914	0.990616	0.997495	1.07231	1.06506	1.02853
		6.91	1.0875	0.993878	0.99861	1.04963	1.04181	1.01859
		6.95	1.06521	0.995744	0.999357	1.03458	1.02736	1.01219
		6.99	1.04896	0.996952	0.999536	1.02506	1.01796	1.00811
		7.03	1.03691	0.998045	0.999598	1.01767	1.01199	1.00553
		7.07	1.02828	0.998786	1.00011	1.01225	1.00817	1.00422
		7.11	1.02245	0.999492	1.00014	1.01058	1.00614	1.00294
		7.15	1.01831	0.999129	1.00032	1.00837	1.00414	1.00215
		7.19	1.01397	0.99983	0.999926	1.00642	1.00307	1.0019
		7.23	1.01215	0.999296	0.999593	1.00563	1.00208	1.00122
		7.27	1.00954	0.999992	1.00004	1.00402	1.00149	1.00094
		7.31	1.00652	0.999646	0.999798	1.00489	1.00093	1.00069
		7.35	1.0047	1.00035	0.999981	1.00379	1.00069	1.00032
		7.39	1.00401	0.999859	1.00004	1.00332	1.00078	1.00023
		7.43	1.00322	1.00036	0.999963	1.00265	1.00045	1.00021
		7.47	1.00367	1.00052	0.999762	1.00216	1.00042	1.00016
		7.51	1.00213	1.00009	1.00008	1.00188	1.00038	1.00025
		7.55	1.00139	0.999834	1.00006	1.00114	1.00031	1.00017
		7.59	1.00188	0.999955	0.999958	1.00054	1.00028	1.00036
		7.63	1.00181	0.999892	1.00018	1.00068	1.00009	1.00005
		7.67	1.00228	0.999991	1.00001	1.00204	1.00026	1.00036
		7.71	1.00121	0.999248	1.00006	1.00131	0.99991	1.00009
		7.75	1.00108	0.999783	1.00006	1.002	0.99984	1.00002
		7.79	1.00052	0.999753	1.00005	1.00134	0.99977	1.00008
		7.83	1.00096	0.999226	0.999981	1.00083	0.999724	1.00021
		7.87	1	1	1	1	1	1
		8.1	1.03473	0.991583	0.996726	1.04021	1.00703	1.0069
		8.33	1.04619	0.98311	0.992992	1.05825	1.01387	1.012
		8.56	1.05331	0.976119	0.989542	1.07	1.02085	1.0168
		8.79	1.06049	0.968606	0.985662	1.0791	1.0278	1.02255
		9.02	1.06721	0.962116	0.982355	1.08792	1.03413	1.02786
		9.25	1.07366	0.954917	0.979011	1.09616	1.04079	1.03312
		9.48	1.08018	0.948713	0.975533	1.10462	1.04719	1.03872
		9.71	1.08719	0.942791	0.97263	1.11224	1.05348	1.04319
		9.94	1.09311	0.93644	0.969556	1.11991	1.05974	1.04846
		10.17	1.09954	0.930647	0.966551	1.12752	1.06606	1.05408
		10.4	1.10645	0.924906	0.963522	1.13453	1.07189	1.05866
		10.63	1.11228	0.919432	0.960718	1.14168	1.07783	1.06368
		10.86	1.11829	0.914514	0.957806	1.14894	1.08375	1.06825
		11.09	1.12409	0.910112	0.955269	1.15545	1.08936	1.07306
		11.32	1.13026	0.905509	0.952568	1.1626	1.09485	1.0781
		11.55	1.13602	0.900497	0.950676	1.16911	1.10054	1.08269
		11.78	1.14211	0.896545	0.948036	1.17538	1.10611	1.0869
		12.01	1.14729	0.891985	0.945657	1.18198	1.11144	1.09133
		12.24	1.15323	0.887974	0.943302	1.1882	1.11669	1.09599
		12.47	1.15933	0.884829	0.940974	1.1946	1.12192	1.10014
		12.7	1.16511	0.88097	0.939181	1.20086	1.12694	1.1043
		12.93	1.1707	0.876935	0.936944	1.20657	1.13195	1.1084
		13.16	1.17567	0.873784	0.934811	1.21266	1.1367	1.1125
		13.39	1.18204	0.870513	0.932846	1.21828	1.14165	1.11641
		13.62	1.18663	0.867266	0.930878	1.22461	1.14634	1.11979
		13.85	1.19293	0.864412	0.928942	1.22978	1.15126	1.12387
		14.08	1.19825	0.861839	0.927261	1.23579	1.15578	1.12777
		14.31	1.20304	0.858881	0.925388	1.24128	1.15992	1.13162
		14.54	1.20976	0.856454	0.924144	1.24683	1.16473	1.13499
		14.77	1.21466	0.853471	0.922151	1.25216	1.16936	1.13844
		14.81	1.14387	0.906677	0.950477	1.1732	1.10114	1.08226
		14.85	1.0989	0.94024	0.96858	1.12286	1.06038	1.04923
		14.89	1.07013	0.960346	0.979945	1.08849	1.03514	1.02907
		14.93	1.05067	0.974075	0.986898	1.06494	1.02055	1.01742
		14.97	1.03616	0.981966	0.99157	1.04715	1.01139	1.01001
		15.01	1.02587	0.988035	0.994267	1.03639	1.00574	1.00591
		15.05	1.01996	0.991173	0.996031	1.02644	1.00234	1.00275
		15.09	1.01555	0.993404	0.997451	1.02089	1.00021	1.0015
		15.13	1.01091	0.995196	0.998521	1.01467	0.999106	0.999897
		15.17	1.0091	0.996101	0.998643	1.01142	0.99809	0.999248
		15.21	1.00752	0.996904	0.999089	1.00835	0.997611	0.999219
		15.25	1.00517	0.99739	0.999671	1.00794	0.997599	0.998839
		15.29	1.00393	0.997899	0.999761	1.00551	0.99728	0.99847
		15.33	1.0034	0.997443	0.999963	1.00613	0.997093	0.998029
		15.37	1.00298	0.998366	1.00003	1.0017	0.99718	0.998009
		15.41	1.00281	0.999009	1.00002	1.00064	0.997008	0.997736
		15.45	1.00127	0.99818	0.999943	0.999886	0.996964	0.997916
		15.49	1.00135	0.999333	1.00025	1.00077	0.997256	0.997904
		15.53	1.00104	0.999046	1.00036	1.00128	0.99732	0.997923
		15.57	1.00223	0.999143	1.00033	1.00249	0.997014	0.997999
		15.61	1.00137	0.998679	1.0006	0.999999	0.997256	0.99781
		15.65	1.00161	0.999185	1.0002	1.00047	0.997234	0.998083
		15.69	1.00204	0.998804	1.00039	0.998747	0.997161	0.99795
		15.73	1.00319	0.999702	1.00013	0.997792	0.996983	0.997949
		15.77	1.00212	0.999877	1.00023	0.998226	0.997164	0.998136
		15.81	1.00124	0.999372	1.00042	0.998242	0.997228	0.997739
		15.85	1.00187	0.999769	1.00054	0.997924	0.99714	0.997876
		15.89	1.00244	0.999692	1.00016	0.998184	0.997136	0.997997
		15.93	1.00213	0.999291	1.00056	0.999025	0.997165	0.998016
		15.97	1.00168	1.00014	1.00055	0.99872	0.997242	0.997964
		16.2	1.03466	0.991039	0.997067	1.04068	1.00416	1.00466
		16.43	1.04671	0.983025	0.993084	1.05862	1.01102	1.0098
		16.66	1.05451	0.97515	0.989522	1.07036	1.01828	1.01549
		16.89	1.06156	0.967975	0.985819	1.07942	1.02475	1.02039
		17.12	1.0685	0.961606	0.9825	1.08827	1.03126	1.02638
		17.35	1.07519	0.954878	0.979076	1.09679	1.03784	1.0316
		17.58	1.08111	0.948239	0.975701	1.10452	1.04452	1.03653
		17.81	1.08706	0.94165	0.97273	1.11259	1.0508	1.04221
		18.04	1.09449	0.936202	0.969472	1.12056	1.05715	1.04751
		18.27	1.10021	0.930621	0.966646	1.12769	1.06328	1.0522
		18.5	1.10671	0.924628	0.963465	1.13483	1.0692	1.05737
		18.73	1.11298	0.919346	0.960671	1.1423	1.07526	1.06267
		18.96	1.11832	0.914154	0.958173	1.14938	1.08102	1.06769
		19.19	1.12429	0.909827	0.955394	1.15641	1.08678	1.07204
		19.42	1.13114	0.905143	0.952412	1.16316	1.09265	1.0768
		19.65	1.13712	0.900248	0.95031	1.16998	1.09829	1.08133
		19.88	1.14313	0.895948	0.947692	1.17621	1.10372	1.08569
		20.11	1.14966	0.892268	0.945267	1.18242	1.10916	1.09047
		20.34	1.15492	0.887952	0.943058	1.18908	1.11452	1.09452
		20.57	1.16137	0.88422	0.940973	1.19563	1.1199	1.099
		20.8	1.16675	0.880468	0.938587	1.20186	1.12479	1.10341
		21.03	1.17199	0.877591	0.936789	1.20777	1.13014	1.10721
		21.26	1.17849	0.873822	0.934199	1.21375	1.13514	1.11154
		21.49	1.184	0.870695	0.932663	1.21985	1.14012	1.11543
		21.72	1.18944	0.867971	0.930654	1.22566	1.1454	1.1194
		21.95	1.19541	0.865031	0.928391	1.23102	1.14975	1.12351
		22.18	1.20046	0.862322	0.927013	1.23686	1.15495	1.12733
		22.41	1.20637	0.859966	0.925024	1.24276	1.15958	1.13105
		22.64	1.21211	0.857731	0.923381	1.24823	1.16417	1.13443
		22.87	1.21736	0.856045	0.921811	1.2537	1.16885	1.13821
		22.91	1.14581	0.906512	0.95034	1.16688	1.10011	1.0815
		22.95	1.10057	0.939849	0.968772	1.11224	1.05925	1.04836
		22.99	1.07161	0.959551	0.980225	1.07758	1.03441	1.02816
		23.03	1.05092	0.973076	0.987261	1.05364	1.01929	1.01625
		23.07	1.03735	0.981861	0.991935	1.03782	1.01024	1.00886
		23.11	1.02853	0.987099	0.995115	1.02618	1.00482	1.00446
		23.15	1.02	0.990692	0.996525	1.02105	1.00117	1.00173
		23.19	1.01498	0.99207	0.998387	1.01382	0.99923	0.999648
		23.23	1.01195	0.99408	0.998883	1.01024	0.997926	0.998281
		23.27	1.00897	0.995285	0.999417	1.00558	0.997096	0.997927
		23.31	1.0083	0.996259	1	1.00625	0.996395	0.997542
		23.35	1.00718	0.996342	1.00007	1.00389	0.996035	0.997234
		23.39	1.00564	0.996939	1.00015	1.00319	0.995768	0.997199
		23.43	1.00504	0.997208	1.00059	1.0023	0.995704	0.997038
		23.47	1.00468	0.99753	1.00058	1.00135	0.995855	0.996886
		23.51	1.00388	0.99826	1.00043	1.00191	0.996014	0.996842
		23.55	1.00419	0.998102	1.00084	1.00008	0.996182	0.996661
		23.59	1.00232	0.998396	1.00063	1.00017	0.995921	0.996678
		23.63	1.00349	0.99727	1.00111	1.00118	0.995906	0.996935
		23.67	1.00284	0.99782	1.00096	1.00021	0.995906	0.996954
		23.71	1.00413	0.997253	1.00094	1.00061	0.99578	0.996719
		23.75	1.00298	0.997974	1.00104	1.00122	0.995682	0.996616
		23.79	1.00255	0.998226	1.00094	0.999867	0.995638	0.996669
		23.83	1.00338	0.998702	1.00111	1.00043	0.99578	0.996745
		23.87	1.00286	0.998386	1.00094	0.999362	0.995826	0.99701
		23.91	1.00171	0.998527	1.00111	1.00106	0.995986	0.996675
		23.95	1.0041	0.998004	1.00093	0.99909	0.995907	0.997205
		23.99	1.00151	0.998123	1.00098	0.998814	0.995879	0.996922
		24.03	1.00216	0.998374	1.00096	0.99888	0.995965	0.997068
		24.07	1.00228	0.998611	1.00119	0.998815	0.995787	0.997019

## Sheet: Figure 1c
Figure 1c		(ΔF/F_sat)_Ca
		GCaMP3	GCaMP3-Q	GCaMP3-T	GCaMP6s	GCaMP6s-Q	GCaMP6s-T
		0.909177	0.828099	0.915725	0.968148	0.937999	0.938477

## Sheet: Figure 1d
Figure 1d		[Ca^2+] (nM)	(ΔF/F_0)_hv
			GCaMP3	GCaMP3-Q	GCaMP3-T	GCaMP6s	GCaMP6s-Q	GCaMP6s-T
		1	-0.126333	0.0272858	0.0136431	-0.166104	-0.103706	-0.111823
		17	-0.123332	0.0305901	0.0180714	-0.145577	-0.0454081	-0.0862491
		38	-0.113747	0.0411687	0.0330814	0.0239267	0.256229	0.121472
		65	-0.0742759	0.092464	0.0962814	0.183781	0.522167	0.420719
		100	-0.00248341	0.206706	0.238581	0.253557	0.699772	0.653371
		150	0.0535574	0.352968	0.414949	0.285561	0.791685	0.770637
		225	0.0798545	0.463145	0.552403	0.307526	0.840454	0.839576
		351	0.094779	0.534497	0.62754	0.327998	0.87682	0.880773
		602	0.0943007	0.536166	0.637088	0.347045	0.899085	0.90798
		1350	0.0937587	0.522895	0.588178	0.359464	0.906356	0.918385
		39000	0.105161	0.529634	0.578979	0.363622	0.906743	0.917826

## Sheet: Figure 3a
Figure 3a		[Ca^2+] (nM)	(ΔF/F_0)_hv
			In vitro	Cell 1	Cell 2	Cell 3	Cell 4	Cell 5	Cell 6	Cell 7	Cell 8	Cell 9	Cell 10	Cell 11	Cell 12	Cell 13	Cell 14	Cell 15	Cell 16	Cell 17	Cell 18	Cell 19	Cell 20	Cell 21	Cell 22	Cell 23	Cell 24	Cell 25	Cell 26	Cell 27	Cell 28	Cell 29	Cell 30	Cell 31	Cell 32	Cell 33	Cell 34	Cell 35	Cell 36	Cell 37	Cell 38	Cell 39	Cell 40	Cell 41	Cell 42	Cell 43	Cell 44	Cell 45	Cell 46
		1	-0.129778	0.0327484	0.0198986	0.0817109	0.0254507	-0.0443292	-0.064001	-0.0483695	-0.059219	0.00259998	-0.0270268	0.0136759	0.11968	-0.0188134	-0.0457248	-0.00400039	0.00429407	-0.0742441	-0.0658706	-0.0605733	0.100391	-0.0417341	0.0752454	-0.0248914	0.0581571	0.00444208	0.0368507	0.101321	0.0250527	0.0121117	0.0584572	0.0494734	-0.0733754	0.0732008	0.0085718	0.0479618	0.0358454	0.0294467	0.0312467	0.0760578	0.0162491	0.00745967	0.0471096	0.0630445	0.0339084	0.0154304	-0.000681682
		17	-0.0820574	0.00979877	-0.051124	0.251409	0.0649608	0.0846997	0.0795975	0.0727302	0.209574	0.0709203	0.0867532	0.0198609	0.0911204	-0.0364721	-0.0211866	0.00571085	0.0913211	0.0140693	0.010459	-0.0303149	0.0427566	0.147408	0.140396	0.0221848	0.0551828	0.00571383	0.0306552	0.00614006	0.0135266	0.00852686	0.070813	0.0199885	0.00397286	0.0722925	0.107867	0.0453259	0.146907	0.056953	0.153887	0.0274585	0.0496698	0.0657716	0.0727829	0.0938246	0.0614298	0.175777	0.148499
		38	0.116296	0.0402561	0.0398506	0.256226	0.0224167	0.413838	0.177814	0.0856765	0.343981	0.147806	0.131893	0.124699	0.170873	0.0888648	-0.00163655	0.248116	0.163208	0.256874	0.256329	0.0676089	0.142991	0.448482	0.136996	0.246209	0.130142	0.113911	0.223287	-0.00703209	0.0364906	0.0264621	0.101928	0.0910981	0.348041	0.102502	0.149534	0.0776035	0.192531	0.0835329	0.236963	0.158113	0.131543	0.0963056	0.075099	0.147081	0.107094	0.182409	0.096383
		65	0.449802	0.18806	0.211659	0.375916	0.195442	0.544984	0.277082	0.116952	0.433656	0.323916	0.221311	0.164048	0.263963	0.15211	-0.00569118	0.419393	0.316259	0.435471	0.451503	0.2311	0.296404	0.35888	0.152299	0.379477	0.234888	0.1644	0.373755	-0.0182732	0.0397424	0.267636	0.103287	0.127573	0.595563	0.198867	0.261075	0.19744	0.250618	0.0412295	0.258428	0.284196	0.121311	0.123251	0.10104	0.135717	0.125742	0.214332	0.18953
		100	0.685084	0.285601	0.324191	0.480293	0.388145	0.64357	0.406598	0.145605	0.449377	0.379673	0.341096	0.307331	0.280169	0.189976	0.00157154	0.517794	0.444055	0.577762	0.605555	0.389866	0.404442	0.335886	0.137123	0.505003	0.376008	0.276725	0.484152	0.0819924	0.1101	0.366017	0.129652	0.163754	0.707659	0.351463	0.324298	0.278957	0.226512	0.110908	0.183651	0.360204	0.163514	0.201884	0.14397	0.113233	0.173978	0.208968	0.152454
		150	0.800996	0.30325	0.44294	0.569808	0.378906	0.706177	0.429896	0.241395	0.526971	0.450261	0.374371	0.297644	0.337242	0.219794	0.311135	0.582416	0.482996	0.698909	0.722655	0.535165	0.536274	0.463117	0.229969	0.595236	0.451945	0.404046	0.538097	0.472072	0.120289	0.516778	0.217357	0.274298	0.779645	0.317812	0.349434	0.296207	0.222853	0.218263	0.225982	0.374564	0.217697	0.238628	0.142943	0.156366	0.201688	0.201675	0.203211
		225	0.854922	0.369318	0.475806	0.650158	0.460199	0.746202	0.484426	0.326567	0.576222	0.528056	0.450893	0.378807	0.357259	0.290963	0.658436	0.617274	0.524377	0.771782	0.792967	0.625411	0.567999	0.511678	0.256553	0.623917	0.485859	0.462186	0.563257	0.652431	0.251713	0.59587	0.223792	0.333052	0.823004	0.442274	0.344453	0.252924	0.197857	0.250765	0.231964	0.382517	0.316134	0.318439	0.205709	0.210997	0.254698	0.241021	0.208669
		351	0.878642	0.34779	0.542706	0.723531	0.49464	0.773562	0.536862	0.302232	0.573664	0.566628	0.430734	0.382251	0.320564	0.261408	0.714415	0.638213	0.604963	0.810277	0.815267	0.679816	0.590894	0.517388	0.262606	0.600759	0.528463	0.487029	0.568329	0.777054	0.333329	0.610219	0.215744	0.531058	0.847191	0.458449	0.424508	0.282029	0.281878	0.358892	0.309843	0.407368	0.442269	0.478081	0.230447	0.313443	0.240309	0.297994	0.261955
		602	0.899083	0.522361	0.581949	0.77464	0.574507	0.81274	0.558978	0.426401	0.627325	0.653176	0.50532	0.422578	0.409537	0.381323	0.753372	0.693531	0.688404	0.844006	0.835648	0.741222	0.675436	0.608644	0.337732	0.650848	0.590038	0.535538	0.601289	0.84177	0.467202	0.627712	0.310886	0.598227	0.860448	0.459798	0.478588	0.307809	0.304216	0.435191	0.300827	0.448115	0.507079	0.488291	0.269134	0.359585	0.263168	0.295821	0.267517
		1350	0.913547	0.614209	0.652615	0.821128	0.630651	0.826174	0.613811	0.476964	0.599292	0.702364	0.565055	0.407877	0.511194	0.44983	0.790236	0.73419	0.740102	0.86557	0.8582	0.731728	0.661889	0.603309	0.309	0.673685	0.580461	0.578227	0.621317	0.879216	0.520755	0.64415	0.338587	0.57749	0.859804	0.498524	0.540758	0.36874	0.350264	0.477929	0.343243	0.549874	0.526707	0.512384	0.299621	0.417628	0.333176	0.347476	0.281896
		39000	0.913294	0.682659	0.658567	0.867844	0.627112	0.854957	0.631393	0.511513	0.592884	0.719806	0.618762	0.509559	0.560644	0.477182	0.811872	0.766172	0.770276	0.869851	0.872543	0.811324	0.736938	0.611538	0.314358	0.665346	0.585012	0.58299	0.673835	0.873371	0.621158	0.674231	0.405227	0.523128	0.845511	0.502355	0.549699	0.363964	0.285995	0.450929	0.30885	0.510673	0.479683	0.484386	0.344112	0.500443	0.273532	0.304046	0.308496
[truncated: 14 more columns]

## Sheet: Figure 3b
Figure 3b			Fluorescence (arb. units)	(ΔF/F_0)_hv
		Cell 1	22.0898	0.682659
		Cell 2	28.9677	0.658567
		Cell 3	235.282	0.867844
		Cell 4	35.2161	0.627112
		Cell 5	140.404	0.854957
		Cell 6	40.6056	0.631393
		Cell 7	32.5008	0.511513
		Cell 8	47.3804	0.592884
		Cell 9	66.4073	0.719806
		Cell 10	29.8268	0.618762
		Cell 11	30.6239	0.509559
		Cell 12	17.9337	0.560644
		Cell 13	20.0727	0.477182
		Cell 14	120.492	0.811872
		Cell 15	83.0038	0.766172
		Cell 16	50.815	0.770276
		Cell 17	538.98	0.869851
		Cell 18	449.775	0.872543
		Cell 19	154.492	0.811324
		Cell 20	20.2873	0.736938
		Cell 21	30.8502	0.611538
		Cell 22	18.8394	0.314358
		Cell 23	52.6153	0.665346
		Cell 24	29.0385	0.585012
		Cell 25	28.1797	0.58299
		Cell 26	51.3247	0.673835
		Cell 27	454.628	0.873371
		Cell 28	31.4425	0.621158
		Cell 29	51.293	0.674231
		Cell 30	24.2799	0.405227
		Cell 31	30.5542	0.523128
		Cell 32	355.607	0.845511
		Cell 33	19.3638	0.502355
		Cell 34	31.5008	0.549699
		Cell 35	37.6327	0.363964
		Cell 36	15.3573	0.285995
		Cell 37	23.8247	0.450929
		Cell 38	22.2699	0.30885
		Cell 39	26.3857	0.510673
		Cell 40	30.1746	0.479683
		Cell 41	27.0913	0.484386
		Cell 42	24.0397	0.344112
		Cell 43	27.7682	0.500443
		Cell 44	15.0627	0.273532
		Cell 45	29.0563	0.304046
		Cell 46	13.8066	0.308496
		Cell 47	121.811	0.857192
		Cell 48	36.252	0.732195
		Cell 49	891.795	0.879507
		Cell 50	34.64	0.490883
		Cell 51	26.6445	0.444684
		Cell 52	20.9421	0.349186
		Cell 53	66.8992	0.719356
		Cell 54	17.0575	0.414186
		Cell 55	90.7907	0.774367
		Cell 56	101.256	0.752584
		Cell 57	114.759	0.756359
		Cell 58	18.7303	0.552676
		Cell 59	15.3119	0.368807
		Cell 60	19.672	0.378959

## Sheet: Figure 3c
Figure 3c		Time (s)	Fluorescence (arb. units)
		0.523736	17.4372
		0.625289	14.9175
		0.725539	13.3303
		0.82256	12.5666
		0.925396	12.1829
		1.02436	11.9367
		1.12462	12.5537
		1.2235	11.7368
		1.32306	11.3823
		1.42213	11.6431
		2.5229	13.2783
		2.6189	12.3021
		2.7208	12.1607
		2.81932	12.1067
		2.91926	11.9937
		3.01949	12.1794
		3.11875	12.3848
		3.22065	11.6067
		3.31954	11.8614
		3.41944	11.3406
		4.51901	13.5124
		4.61791	12.6221
		4.72051	12.3995
		4.81826	12.1653
		4.9168	11.3198
		5.01755	11.9861
		5.1205	11.9843
		5.21824	10.8707
		5.31775	11.4759
		5.41703	11.9608
		6.52193	12.1698
		6.62023	11.7953
		6.71939	10.4682
		6.82117	10.6926
		6.91935	11.3287
		7.01978	11.0855
		7.1195	11.2176
		7.22009	11.1937
		7.31893	11.4217
		7.41885	11.7772
		8.51931	14.0894
		8.61908	13.1874
		8.71979	12.4057
		8.81783	11.8242
		8.91826	11.5007
		9.01982	12.2441
		9.1194	12.6703
		9.21878	12.1291
		9.31907	12.4773
		9.41909	12.26
		10.52	16.1443
		10.6188	14.0235
		10.7188	14.0698
		10.8175	14.7624
		10.9205	13.4688
		11.0175	13.8489
		11.1188	13.156
		11.2176	13.3229
		11.3192	12.9963
		11.419	12.5865
		12.5155	54.3199
		12.6151	49.2187
		12.7175	45.1424
		12.8155	38.5613
		12.9178	34.2454
		13.0172	31.2933
		13.1179	28.4802
		13.2172	26.37
		13.3167	24.9942
		13.4157	24.4601
		14.5161	148.902
		14.6152	90.333
		14.7163	60.2153
		14.8164	42.4497
		14.9148	34.1735
		15.0139	28.5525
		15.1145	25.9124
		15.2165	24.9048
		15.3151	24.2672
		15.4134	23.5337
		16.5179	147.262
		16.6159	90.6434
		16.7152	59.9761
		16.8172	42.1561
		16.915	33.9257
		17.0155	29.6274
		17.1146	27.6944
		17.2161	24.7144
		17.315	24.4779
		17.4149	23.953
		18.5165	146.339
		18.6172	89.6897
		18.718	58.5404
		18.8172	43.1909
		18.9171	33.4319
		19.0184	29.3138
		19.1175	26.3832
		19.2179	24.565
		19.3181	23.8966
		19.4168	23.238
		20.5152	144.644
		20.6163	88.0701
		20.7145	57.8281
		20.8151	41.9535
		20.9144	33.9383
		21.0172	27.9198
		21.1163	26.0718
		21.2152	23.7976
		21.3147	22.5032
		21.4138	22.3499
		22.5161	140.557
		22.6161	85.0771
		22.7137	56.3111
		22.8141	39.6043
		22.9142	31.3985
		23.0145	27.583
		23.1142	24.51
		23.2139	22.9045
		23.314	22.5865
		23.4143	21.7021
		24.5289	133.611
		24.6301	82.1784
		24.7308	53.847
		24.8297	39.6659
		24.9299	31.0587
		25.0297	26.146
		25.1287	23.9084
		25.2309	22.1139
		25.3297	20.4927
		25.4292	20.1764
		26.5289	123.317
		26.6273	77.3412
		26.7307	51.4311
		26.8317	37.8602
		26.929	29.7796
		27.0283	25.6364
		27.1275	23.0965
		27.228	21.1326
		27.3279	20.5105
		27.432	19.1539
		28.5153	110.851
		28.616	69.4421
		28.7142	46.8156
		28.8135	34.6983
		28.9141	28.2418
		29.015	23.2542
		29.1145	20.9538
		29.2134	19.6278
		29.3148	18.677
		29.4126	17.2955
		30.5302	91.8273
		30.6308	58.6638
		30.7295	40.8131
		30.833	31.1125
		30.9292	24.4872
		31.028	21.0536
		31.1286	20.3599
		31.2295	17.2564
		31.3287	16.7796
		31.4304	15.6565
		32.5281	70.1379
		32.6299	46.877
		32.7279	34.049
		32.8312	27.2579
		32.9284	22.1483
		33.0288	19.9565
		33.1279	18.7289
		33.2288	16.2504
		33.329	15.5504
		33.4271	15.1001
		34.5279	55.4344
		34.6289	39.0502
		34.7285	28.4549
		34.8284	23.0218
		34.929	20.2414
		35.0271	17.8379
		35.1269	16.4788
		35.2267	14.678
		35.3291	14.2867
		35.4279	13.9043
		36.5276	44.7906
		36.6284	32.0755
		36.728	24.7701
		36.8266	20.6584
		36.9262	17.9482
		37.0272	17.1926
		37.1263	15.4207
		37.227	14.7596
		37.3264	14.0887
		37.4261	13.1471
		38.5319	37.487
		38.6307	28.3374
		38.7323	21.7536
		38.829	18.9988
		38.9329	17.4459
		39.0298	15.8533
		39.1336	16.0927
		39.2302	14.6954
		39.3295	14.2399
		39.4306	13.4396
		40.5276	34.5509
		40.6266	25.559
		40.7278	21.0392
		40.8267	16.9577
		40.9277	16.2741
		41.0258	15.2645
		41.1265	14.5437
		41.2273	13.2534
		41.3275	13.3371
		41.4273	13.7889
		42.5261	33.1346
		42.6278	24.5019
		42.7271	20.4966
		42.8282	17.7129
		42.9269	16.0164
		43.0287	14.8759
		43.1259	14.2645
		43.2264	14.9676
		43.3264	12.7531
		43.4267	12.7611
		44.5235	39.5431
		44.6234	28.9543
		44.7234	23.2938
		44.8225	19.9061
		44.9227	17.6323
		45.0233	17.0903
		45.1242	15.7393
		45.2227	13.6161
		45.3253	14.138
		45.4253	13.8283
		46.5242	49.4138
		46.6259	35.6711
		46.7232	27.8256
		46.8238	23.0765
		46.9231	20.4535
		47.024	18.747
		47.1258	17.3878
		47.2229	16.418
		47.3236	16.2039
		47.4234	16.5862
		48.5295	70.867
		48.6275	47.5833
		48.7265	34.6229
		48.8265	27.3021
		48.928	23.3114
		49.0271	19.9368
		49.1264	19.476
		49.226	17.4805
		49.3269	16.153
		49.4269	16.0976
		50.5252	77.1606
		50.6248	50.6018
		50.7266	37.1165
		50.8265	28.0689
		50.9269	24.1359
		51.0252	20.6165
		51.1237	18.8629
		51.2272	17.0808
		51.3259	15.8941
		51.424	15.6182
		52.5283	76.6666
		52.6302	50.979
		52.7303	35.6723
		52.828	27.7347
		52.9274	22.8439
		53.0273	20.7868
		53.1279	18.5601
		53.2289	17.6471
		53.3269	16.6023
		53.432	16.0501
		54.5248	77.7792
		54.6239	51.7274
		54.723	37.4095
		54.823	28.6387
		54.9215	23.8419
		55.0233	20.201
		55.1247	19.1353
		55.2222	17.4537
		55.3212	17.2917
		55.4222	17.2507
		56.5221	84.5848
		56.6219	54.3762
		56.7216	39.1605
		56.8213	30.6302
		56.9231	24.8641
		57.022	21.9284
		57.1212	19.0083
		57.2205	18.6759
		57.3213	16.4804
		57.4203	16.2664
		58.5251	81.1442
		58.6262	52.9047
		58.7249	37.2462
		58.8259	28.6581
		58.9278	24.2918
		59.0267	20.8599
		59.1249	19.5624
		59.226	17.3675
		59.327	16.5879
		59.4268	15.5313
		60.5231	70.742
		60.6224	47.3422
		60.7245	34.2298
		60.8239	26.6243
		60.9228	21.439
		61.0243	18.2587
		61.1237	17.2636
		61.2223	15.5659
		61.323	14.9774
		61.4218	13.9893
		62.5218	54.7802
		62.6233	38.3014
		62.7218	28.0846
		62.8229	22.9591
		62.9215	19.1393
		63.0231	17.1199
		63.1208	15.6593
		63.2213	14.9102
		63.3229	14.0298
		63.4219	13.5276
		64.5213	41.8394
		64.6199	29.8271
		64.7211	23.1726
		64.8188	19.277
		64.9196	16.8903
		65.0222	15.631
		65.1213	14.273
		65.221	13.574
		65.3191	12.7282
		65.4192	13.1133
		66.5215	33.8433
		66.622	25.8529
		66.7222	20.1074
		66.8217	17.1352
		66.9212	15.2691
		67.0219	14.4303
		67.1238	13.6854
		67.22	13.7118
		67.3227	12.462
		67.421	12.8443
		68.5285	29.7475
		68.6259	22.5661
		68.7281	18.3851
		68.8255	15.9658
		68.9256	14.7439
		69.0256	14.1543
		69.1249	13.0553
		69.2256	13.4179
		69.3293	13.1655
		69.427	12.0861
		70.5231	28.8508
		70.6225	22.1784
		70.7246	18.2873
		70.8238	16.5329
		70.9225	14.9165
		71.023	13.8588
		71.1223	13.1302
		71.2258	12.8499
		71.3225	13.3094
		71.43	11.6807
		72.5221	29.0189
		72.6203	22.0356
		72.7187	19.5394
		72.8186	16.6553
		72.9196	15.8114
		73.0202	14.8058
		73.1199	13.6816
		73.2205	14.4944
		73.3188	13.07
		73.4206	13.1228
		74.5201	34.2569
		74.6183	25.174
		74.7184	21.3448
		74.8181	18.3926
		74.9176	16.5352
		75.0191	15.7958
		75.1187	15.006
		75.2184	14.7363
		75.3204	14.146
		75.4186	13.304
		76.5216	42.4015
		76.6214	31.6318
		76.7224	23.589
		76.8206	20.8548
		76.9212	18.451
		77.0233	16.8981
		77.1237	16.2915
		77.2205	16.2526
		77.3201	14.9539
		77.4222	14.5692
		78.5199	62.2766
		78.6214	42.9172
		78.7192	31.7864
		78.8195	26.2427
		78.9206	23.3397
		79.0188	20.725
		79.1184	18.7021
		79.2186	18.8664
		79.3202	17.7752
		79.4182	16.8363
		80.5186	90.6791
		80.6196	59.1697
		80.7184	41.3841
		80.8181	31.3698
		80.9174	25.3112
		81.0199	23.1829
		81.1188	21.0384
		81.2178	19.1325
		81.3166	18.7287
		81.4213	17.3999
		82.516	103.022
		82.6175	64.8153
		82.7157	43.9814
		82.8181	32.6165
		82.9162	26.1612
		83.0172	22.4921
		83.1166	20.4391
		83.2184	18.864
		83.3164	18.0578
		83.4192	17.2634
		84.519	99.8901
		84.6161	64.0822
		84.7163	42.9487
		84.815	32.0903
		84.9147	26.4092
		85.0162	22.0376
		85.1157	19.8656
		85.2161	17.8391
		85.3144	16.9609
		85.4147	16.6426
		86.519	86.2377
		86.6192	55.2715
		86.7181	38.4215
		86.8163	30.2914
		86.9181	24.8637
		87.0163	20.0491
		87.1192	18.1851
		87.2159	16.7811
		87.3179	15.347
		87.4165	14.837
		88.5169	67.712
		88.6178	45.8013
		88.7178	32.2416
		88.8166	25.6965
		88.9152	21.4018
		89.0167	17.9889
		89.1172	16.0405
		89.2167	14.0851
		89.315	14.7444
		89.4154	13.4542
		90.5158	47.6675
		90.6163	33.5504
		90.7157	25.4718
		90.8149	21.0905
		90.9148	18.2492
		91.0156	16.3232
		91.1144	14.6173
		91.2163	14.233
		91.3147	13.043
		91.4169	12.848
		92.5168	33.8948
		92.6156	25.5442
		92.7164	19.7906
		92.819	17.3208
		92.9162	15.6716
		93.0193	15.0729
		93.1168	13.1814
		93.2181	13.218
		93.316	12.5171
		93.4169	11.8671
		94.5322	26.8581
		94.6326	20.8466
		94.7327	16.4889
		94.8326	15.0469
		94.9319	14.3834
		95.0312	12.921
		95.1322	12.672
		95.2328	11.9002
		95.332	12.2081
		95.4323	11.8411
		96.5286	21.8871
		96.6292	18.464
		96.729	15.4243
		96.8276	14.4219
		96.9272	13.1172
		97.0277	12.7982
		97.1281	12.6707
		97.2284	12.2724
		97.3302	11.7871
		97.4272	10.982
		98.5126	20.4119
		98.6138	16.9473
		98.7173	14.8471
		98.8133	14.0165
		98.9136	13.3012
		99.0122	12.433
		99.1151	11.7332
		99.2129	11.8697
		99.313	12.2543
		99.4121	11.6506
		100.529	19.7214
		100.632	16.577
		100.732	14.2559
		100.828	13.4786
		100.928	13.0075
		101.031	12.5547
		101.131	12.2786
		101.23	11.5709
		101.329	11.8612
		101.432	12.3137
		102.53	19.0397
		102.63	16.6298
		102.73	14.1983
		102.828	13.9041
		102.929	13.1294
		103.03	12.5645
		103.128	12.0159
		103.23	12.1102
		103.327	11.3645
		103.429	11.9337
		104.53	19.9871
		104.626	16.4323
		104.728	14.7581
		104.826	13.778
		104.927	12.3965
		105.026	12.5932
		105.126	12.6614
		105.228	11.8671
		105.326	11.1303
		105.427	11.1495
		106.528	18.9725
		106.63	16.7934
		106.73	14.3917
		106.828	13.8972
		106.931	12.8626
		107.03	12.5397
		107.132	11.3651
		107.229	11.7827
		107.33	11.5523
		107.429	10.9593
		108.53	20.1396
		108.629	16.6676
		108.731	14.217
		108.829	13.6603
		108.932	13.2947
		109.029	13.1724
		109.13	12.4793
		109.228	11.4961
		109.329	11.7689
		109.429	11.4459
		110.526	21.4211
		110.626	17.3357
		110.728	14.7494
		110.825	13.9712
		110.924	12.7381
		111.026	12.4816
		111.124	12.5006
		111.224	12.3889
		111.325	12.1789
		111.426	11.7012
		112.527	22.9365
		112.628	18.1587
		112.726	15.8152
		112.826	14.6187
		112.925	13.564
		113.026	12.8421
		113.127	13.4948
		113.225	13.0006
		113.328	12.472
		113.427	11.6897
		114.529	25.3624
		114.63	19.643
		114.729	16.7149
		114.828	14.8837
		114.929	14.276
		115.028	13.4898
		115.128	13.6381
		115.23	13.0704
		115.327	11.5943
		115.429	12.3884
		116.528	30.3702
		116.628	23.272
		116.727	19.6544
		116.827	17.6869
		116.929	15.6653
		117.026	14.9224
		117.128	14.3134
		117.228	14.5333
		117.329	13.6696
		117.428	13.8065
		118.529	48.7628
		118.63	35.7211
		118.729	28.5928
		118.828	24.7085
		118.928	21.5808
		119.027	20.1551
		119.131	19.0236
		119.229	19.0955
		119.33	19.1251
		119.427	18.159
		120.527	101.705
		120.625	63.9131
		120.726	43.8831
		120.825	33.9654
		120.926	27.2008
		121.024	22.9559
		121.122	20.2879
		121.223	18.7552
		121.323	18.5007
		121.423	17.4708
		122.524	102.477
		122.624	64.2927
		122.726	43.5425
		122.824	32.6096
		122.923	26.2632
		123.024	22.5099
		123.122	19.8815
		123.222	18.8843
		123.323	17.2538
		123.424	16.4814
		124.528	86.6229
		124.628	55.047
		124.727	38.4142
		124.826	28.8401
		124.927	23.5972
		125.027	19.3339
		125.126	17.5757
		125.228	16.2042
		125.327	15.2426
		125.425	13.8541
		126.526	57.6487
		126.625	40.3171
		126.724	29.2916
		126.824	23.1262
		126.926	19.5064
		127.026	16.7227
		127.124	15.1663
		127.225	14.2747
		127.325	14.3013
		127.424	12.4877
		128.526	38.2942
		128.625	27.9232
		128.725	20.9306
		128.823	17.7167
		128.925	15.7428
		129.023	13.9416
		129.125	12.7539
		129.224	12.4741
		129.324	12.3939
		129.431	12.2166
		130.525	26.1764
		130.625	20.9754
		130.725	17.4702
		130.825	15.0523
		130.924	13.183
		131.024	13.4755
		131.125	12.3419
		131.225	12.1971
		131.323	11.0814
		131.424	11.8515
		132.523	21.9384
		132.622	17.4561
		132.723	15.1701
		132.824	13.3591
		132.922	13.2101
		133.021	11.7528
		133.122	12.0258
		133.222	11.5443
		133.321	12.0051
		133.424	11.0571
		134.52	19.3346
		134.62	16.3891
		134.719	14.6819
		134.819	12.6802
		134.918	12.6167
		135.02	11.415
		135.118	11.4635
		135.22	12.465
		135.319	11.3012
		135.422	10.9125
		136.523	17.223
		136.624	15.1448
		136.724	13.6562
		136.822	12.794
		136.923	11.8897
		137.024	11.7823
		137.121	11.3145
		137.221	12.5823
		137.325	11.4006
		137.423	10.9944
		138.525	18.3948
		138.625	15.5894
		138.724	13.7459
		138.823	12.7304
		138.923	12.5345
		139.021	11.4516
		139.122	11.8329
		139.221	12.333
		139.326	11.296
		139.422	11.8679
		140.52	23.277
		140.619	19.2929
		140.721	16.3095
		140.82	15.3425
		140.919	13.4776
		141.018	12.8832
		141.12	12.9749
		141.22	12.9857
		141.319	12.8315
		141.42	12.9464
		142.519	32.1848
		142.618	24.1394
		142.719	20.0948
		142.819	17.6484
		142.918	15.9734
		143.02	15.1512
		143.119	14.7698
		143.221	13.4039
		143.32	13.1528
		143.422	12.7225
		144.517	49.9155
		144.619	35.101
		144.716	28.8952
		144.817	24.598
		144.916	21.6512
		145.017	20.2969
		145.118	19.1677
		145.217	18.3847
		145.317	18.1512
		145.416	17.9165
		146.519	100.307
		146.62	62.8897
		146.718	43.5003
		146.818	32.2715
		146.918	27.016
		147.019	23.0512
		147.119	20.1646
		147.218	19.8462
		147.318	18.4304
		147.419	17.0255
		148.52	102.003
		148.62	64.2532
		148.719	44.1484
		148.819	31.9232
		148.92	26.1807
		149.02	21.8869
		149.12	19.6595
		149.219	17.8182
		149.318	16.1789
		149.419	15.6518
		150.519	81.4699
		150.618	52.6078
		150.718	36.0964
		150.816	28.5266
		150.917	22.3678
		151.017	18.471
		151.117	16.4772
		151.219	15.9341
		151.319	14.134
		151.416	13.6524
		152.516	51.2253
		152.616	34.844
		152.716	25.7567
		152.817	20.3893
		152.915	17.1932
		153.018	15.1432
		153.116	13.934
		153.216	13.605
		153.315	12.4958
		153.417	12.1215
		154.516	30.6665
		154.615	22.4096
		154.715	17.9216
		154.814	16.3283
		154.915	14.7035
		155.014	13.5013
		155.114	12.9467
		155.215	11.8073
		155.315	11.3314
		155.414	11.3138
		156.518	22.7844
		156.618	18.1749
		156.716	15.2975
		156.818	14.4511
		156.916	13.0022
		157.017	12.3206
		157.12	10.8963
		157.218	11.6517
		157.317	10.7121
		157.416	11.2359
		158.518	17.99
		158.618	15.1203
		158.719	13.0331
		158.817	13.1818
		158.917	12.132
		159.016	11.8124
		159.117	11.0868
		159.216	10.9107
		159.317	11.2456
		159.416	10.6349
		160.516	15.5932
		160.615	14.1038
		160.716	12.6088
		160.814	12.2076
		160.918	12.4491
		161.014	12.1271
		161.113	10.9166
		161.214	11.1493
		161.315	10.9133
		161.415	10.8164
		162.514	15.0406
		162.615	14.1188
		162.714	13.0408
		162.814	12.0249
		162.913	11.0079
		163.012	12.2203
		163.113	10.9515
		163.215	11.2475
		163.314	10.621
		163.413	10.9046
		164.512	15.2471
		164.613	12.7934
		164.711	12.875
		164.814	12.3244
		164.91	11.6517
		165.015	11.6433
		165.112	10.881
		165.211	11.0367
		165.311	11.1274
		165.412	10.6887
		166.517	14.066
		166.616	13.3876
		166.716	12.3521
		166.817	12.2103
		166.918	11.0454
		167.015	10.9114
		167.114	11.2879
		167.217	11.1723
		167.315	11.1918
		167.414	11.1874
		168.514	15.0579
		168.618	13.1898
		168.714	12.4288
		168.814	12.111
		168.915	11.5103
		169.013	10.8968
		169.116	11.5707
		169.213	10.9174
		169.314	10.8007
		169.414	11.1373
		170.531	14.3948
		170.629	13.9112
		170.729	11.4476
		170.827	11.4242
		170.929	11.1329
		171.028	11.4536
		171.129	11.4096
		171.228	12.0573
		171.33	11.4446
		171.429	10.7745
		172.531	13.4664
		172.632	12.6924
		172.732	11.6219
		172.832	11.5224
		172.931	11.1336
		173.032	11.4462
		173.131	10.9215
		173.23	10.9683
		173.332	10.9689
		173.43	10.4568
		174.513	13.2689
		174.615	12.2483
		174.714	12.3081
		174.815	11.6082
		174.913	11.1195
		175.016	11.128
		175.113	10.5768
		175.215	10.8885
		175.314	11.3745
		175.415	11.3142
		176.532	13.9598
		176.633	12.8424
		176.731	11.8047
		176.83	11.9892
		176.93	11.5936
		177.031	11.0777
		177.132	11.4812
		177.232	10.9475
		177.334	10.7425
		177.431	10.5645
		178.527	13.8303
		178.629	12.0561
		178.729	12.112
		178.828	11.4676
		178.929	11.3173
		179.027	11.0111
		179.127	10.9135
		179.228	12.3531
		179.332	10.8635
		179.428	10.9378
		180.529	13.1297
		180.629	13.0603
		180.731	11.2996
		180.829	11.6424
		180.929	11.7109
		181.027	11.2267
		181.128	11.5231
		181.229	10.4042
		181.329	10.6137
		181.429	10.918
		182.525	13.4534
		182.626	12.5177
		182.726	12.2657
		182.824	11.0764
		182.925	11.9358
		183.023	11.5687
		183.125	10.5772
		183.227	11.4854
		183.324	11.149
		183.425	10.5228
		184.528	13.8958
		184.629	13.0354
		184.729	12.0783
		184.829	11.184
		184.928	11.2892
		185.027	11.1214
		185.129	10.8383
		185.231	11.0219
		185.328	10.9057
		185.432	10.5258
		186.531	14.1932
		186.629	12.56
		186.73	12.4133
		186.829	11.5701
		186.93	11.5777
		187.029	10.8725
		187.13	11.2856
		187.231	10.7762
		187.329	11.1066
		187.434	11.195
		188.528	13.6708
		188.629	12.3419
		188.728	12.3148
		188.827	12.0836
		188.928	11.6617
		189.028	11.5743
		189.128	11.3153
		189.228	11.0769
		189.328	10.7118
		189.428	10.9352
		190.531	14.492
		190.631	12.5852
		190.729	11.9888
		190.828	11.7628
		190.928	11.2334
		191.029	11.6425
		191.131	11.8169
		191.229	11.1892
		191.328	10.705
		191.428	11.3064
		192.524	13.7121
		192.622	12.7893
		192.725	12.4454
		192.822	11.6006
		192.923	11.0047
		193.025	11.0582
		193.124	11.0573
		193.222	11.5238
		193.323	11.4734
		193.424	10.2548
		194.531	14.231
		194.631	13.9178
		194.732	12.4455
		194.833	11.6047
		194.93	11.2391
		195.03	11.9184
		195.13	11.1138
		195.232	11.3568
		195.329	11.3653
		195.43	11.0865
		196.529	15.0853
		196.63	14.0157
		196.728	12.6387
		196.829	12.3413
		196.929	11.7318
		197.03	11.4417
		197.13	11.2787
		197.229	11.8017
		197.329	11.0069
		197.428	10.7236
		198.524	14.7862
		198.625	13.7581
		198.725	11.9076
		198.823	11.5379
		198.924	12.0052
		199.025	11.6908
		199.125	11.5641
		199.224	11.5115
		199.323	11.1841
		199.423	10.6501
		200.522	14.8981
		200.622	13.4562
		200.72	12.6907
		200.822	12.2749
		200.921	11.7443
		201.021	11.185
		201.12	11.8646
		201.22	11.272
		201.321	10.7853
		201.42	11.0578
		202.52	15.3601
		202.62	13.5462
		202.722	13.0272
		202.82	12.6068
		202.924	11.4392
		203.022	11.4386
		203.122	10.8485
		203.221	11.17
		203.321	10.6072
		203.422	10.9689
		204.525	15.2215
		204.625	14.1311
		204.725	12.7644
		204.824	11.819
		204.924	12.2601
		205.023	11.0147
		205.124	11.6326
		205.224	11.0029
		205.325	10.8979
		205.424	11.3361
		206.526	15.3557
		206.625	14.4249
		206.724	13.2955
		206.823	11.5353
		206.924	12.0814
		207.023	11.6113
		207.122	11.6904
		207.224	11.364
		207.323	11.1284
		207.427	11.0914
		208.521	15.8362
		208.621	13.5046
		208.722	12.7507
		208.82	10.8292
		208.921	11.7362
		209.02	10.8418
		209.119	11.0925
		209.221	11.6055
		209.321	11.1182
		209.421	10.9279
		210.521	16.1388
		210.623	14.1576
		210.723	13.1784
		210.821	12.4148
		210.921	11.349
		211.02	12.2084
		211.122	11.7989
		211.221	11.2453
		211.321	11.326
		211.421	11.2618
		212.516	15.9323
		212.617	14.5297
		212.718	12.8728
		212.817	12.2059
		212.918	11.6721
		213.017	12.4116
		213.118	11.4613
		213.216	11.4926
		213.317	10.8729
		213.417	11.1817
		214.529	16.9279
		214.628	15.1982
		214.728	13.0333
		214.828	13.4305
		214.926	11.3483
		215.028	11.4586
		215.128	11.3932
		215.228	11.109
		215.327	11.5425
		215.427	10.9049
		216.522	18.0433
		216.62	15.1993
		216.721	13.7937
		216.821	12.5778
		216.92	12.3778
		217.021	12.4889
		217.12	11.7503
		217.22	11.3504
		217.321	11.9581
		217.42	11.9327
		218.518	20.0449
		218.619	17.0625
		218.719	14.8831
		218.818	13.1778
		218.919	12.8317
		219.02	12.4334
		219.118	12.1754
		219.217	11.3082
		219.319	12.4179
		219.417	11.8088
		220.518	29.8963
		220.619	22.7057
		220.717	20.0338
		220.817	17.795
		220.917	16.5334
		221.016	16.1838
		221.117	15.3457
		221.217	15.5136
		221.317	16.1183
		221.417	15.8527
		222.519	97.6034
		222.616	62.5859
		222.715	44.2136
		222.817	32.8554
		222.914	27.4884
		223.019	22.6832
		223.115	21.2167
		223.217	20.6218
		223.315	19.146
		223.417	18.0481
		224.523	111.521
		224.624	69.4227
		224.723	46.0946
		224.821	32.6429
		224.922	26.4376
		225.023	22.4974
		225.123	19.9894
		225.222	18.42
		225.323	16.9891
		225.423	17.7765
		226.516	99.0039
		226.617	62.8165
		226.717	42.7684
		226.816	31.2831
		226.916	24.8253
		227.016	21.2191
		227.117	19.2022
		227.217	17.2912
		227.316	15.1768
		227.417	14.68
		228.518	78.0008
		228.616	51.2283
		228.716	35.9469
		228.816	26.7542
		228.915	21.3478
		229.015	18.013
		229.117	15.971
		229.217	14.8902
		229.316	14.4076
		229.418	13.6517
		230.516	52.1368
		230.615	35.7176
		230.716	27.7577
		230.814	21.0918
		230.915	18.1792
		231.015	15.0463
		231.116	14.3771
		231.218	13.4021
		231.316	12.128
		231.416	11.7284
		232.519	33.8998
		232.619	24.9014
		232.718	19.6071
		232.817	16.8669
		232.916	14.1601
		233.017	13.4642
		233.117	12.9515
		233.217	12.4215
		233.317	11.814
		233.417	11.7306
		234.519	24.3758
		234.618	18.9474
		234.718	15.7376
		234.816	14.5487
		234.917	13.0118
		235.018	12.6118
		235.117	12.2102
		235.216	11.1643
		235.318	10.9489
		235.418	11.2622
		236.517	20.6961
		236.619	16.61
		236.716	14.1659
		236.816	13.3295
		236.915	12.0296
		237.014	12.6077
		237.116	11.5265
		237.215	10.7515
		237.315	11.2941
		237.415	10.4858
		238.514	18.7688
		238.614	15.9979
		238.716	15.3286
		238.815	13.193
		238.913	12.228
		239.014	12.0198
		239.117	11.6854
		239.214	11.7205
		239.313	11.3494
		239.413	10.2023
		240.53	16.9154
		240.63	14.0748
		240.729	13.3884
		240.828	12.4751
		240.929	11.8454
		241.029	11.7739
		241.13	10.9048
		241.229	10.8172
		241.328	10.44
		241.429	10.9055
		242.526	16.2019
		242.626	14.7912
		242.728	12.8308
		242.827	11.8549
		242.927	11.5872
		243.028	11.9475
		243.126	11.5329
		243.229	11.0221
		243.328	10.2497
		243.426	10.3191
		244.531	15.7005
		244.632	14.0188
		244.733	12.2927
		244.832	11.9533
		244.931	11.6097
		245.031	10.707
		245.131	10.8665
		245.231	11.0003
		245.334	10.5515
		245.433	10.71
		246.53	14.4553
		246.63	12.4353
		246.728	11.6482
		246.831	11.1788
		246.928	11.6777
		247.028	11.5901
		247.128	11.0225
		247.229	10.3529
		247.328	10.8046
		247.428	10.3993
		248.527	13.7974
		248.627	12.7646
		248.728	12.3499
		248.829	11.8414
		248.928	10.6661
		249.029	10.9059
		249.128	10.9233
		249.227	10.4216
		249.329	11.5127
		249.428	10.8072
		250.527	13.8784
		250.626	12.9006
		250.726	12.0589
		250.825	12.1771
		250.925	11.5454
		251.027	10.8396
		251.126	10.7344
		251.225	10.7338
		251.328	10.6846
		251.425	10.537
		252.524	15.2773
		252.627	13.5514
		252.725	12.7779
		252.824	12.2914
		252.923	11.1878
		253.024	11.0546
		253.126	11.0928
		253.224	10.6952
		253.327	10.227
		253.425	10.4789
		254.528	14.5027
		254.629	12.4326
		254.728	11.8405
		254.827	11.3645
		254.926	11.6884
		255.03	11.2823
		255.127	10.9168
		255.228	10.5279
		255.328	10.7774
		255.427	10.7473
		256.532	14.9471
		256.633	12.7143
		256.733	11.9085
		256.832	11.6039
		256.93	11.4407
		257.032	10.5415
		257.131	11.0955
		257.232	10.4757
		257.332	10.7256
		257.432	10.6667
		258.528	14.475
		258.625	12.5677
		258.725	11.9941
		258.828	11.1742
		258.924	10.7839
		259.025	10.8087
		259.125	10.8613
		259.225	11.2298
		259.328	10.4985
		259.426	10.5301
		260.53	13.8594
		260.63	12.7224
		260.729	12.3506
		260.829	10.9882
		260.93	11.2595
		261.029	10.9551
		261.129	10.6804
		261.228	10.8298
		261.33	10.7192
		261.429	10.2825
		262.529	14.3854
		262.627	12.3655
		262.728	11.4434
		262.828	11.3467
		262.927	10.9984
		263.027	11.078
		263.127	11.4896
		263.227	10.8794
		263.325	10.6382
		263.427	10.3276
		264.527	13.4975
		264.627	12.6836
		264.728	12.1292
		264.827	11.5882
		264.926	11.391
		265.026	10.9459
		265.126	11.0079
		265.228	10.5511
		265.325	10.546
		265.428	10.4237
		266.529	14.1431
		266.628	12.8104
		266.728	11.3674
		266.827	11.1509
		266.928	10.7882
		267.027	10.9307
		267.128	11.2097
		267.231	9.97284
		267.326	10.6275
		267.428	10.678
		268.525	13.7359
		268.622	12.5673
		268.724	12.5448
		268.823	11.2572
		268.922	11.3359
		269.022	10.7645
		269.122	11.5447
		269.224	10.7832
		269.322	10.572
		269.423	10.1462
		270.525	14.3954
		270.626	13.0105
		270.724	12.6534
		270.823	11.6654
		270.924	10.8037
		271.024	11.371
		271.124	10.4167
		271.223	10.2951
		271.325	10.5539
		271.425	10.7673
		272.525	14.017
		272.624	12.3984
		272.724	11.9317
		272.823	11.7439
		272.923	11.4304
		273.024	10.9716
		273.124	10.729
		273.224	10.8252
		273.324	10.2439
		273.423	10.564
		274.523	14.7592
		274.622	13.0923
		274.723	12.8193
		274.824	11.3337
		274.922	11.3542
		275.023	10.7264
		275.122	11.0036
		275.222	10.5894
		275.323	10.5708
		275.426	10.511
		276.521	15.0243
		276.623	13.3114
		276.721	12.0736
		276.821	11.6373
		276.923	11.0577
		277.021	11.2881
		277.122	11.0017
		277.222	11.6343
		277.322	10.4821
		277.421	11.4876
		278.521	15.5424
		278.623	13.3082
		278.721	12.2689
		278.821	12.107
		278.921	11.2993
		279.021	10.8646
		279.121	10.8848
		279.222	11.2151
		279.321	10.7194
		279.42	10.7026
		280.519	15.5043
		280.62	13.5177
		280.72	12.6857
		280.82	11.4672
		280.918	11.1811
		281.019	11.0192
		281.12	10.6778
		281.219	11.4487
		281.319	11.2575
		281.419	10.774
		282.525	17.1354
		282.622	14.4293
		282.723	12.7313
		282.823	12.314
		282.923	12.2997
		283.024	11.711
		283.123	11.4805
		283.222	11.8555
		283.323	11.6475
		283.423	10.8844
		284.52	23.7121
		284.621	19.8712
		284.722	16.7465
		284.82	15.7673
		284.921	13.4427
		285.021	13.9257
		285.122	13.0425
		285.221	13.3777
		285.32	12.4831
		285.42	12.724
		286.521	39.3724
		286.618	29.0913
		286.719	24.4852
		286.822	20.6627
		286.919	19.5459
		287.021	18.538
		287.118	18.0345
		287.219	18.4465
		287.318	17.3062
		287.418	16.7922
		288.519	100.038
		288.618	62.8537
		288.717	42.9205
		288.817	31.9287
		288.918	25.7698
		289.018	22.4591
		289.119	20.4067
		289.218	18.8423
		289.319	17.7045
		289.418	17.2305
		290.518	106.737
		290.619	65.7261
		290.719	44.6042
		290.817	32.4364
		290.918	25.9111
		291.019	21.6609
		291.118	19.4639
		291.217	18.4664
		291.32	17.0016
		291.418	16.0442
		292.524	92.7648
		292.623	58.8121
		292.722	40.0975
		292.822	30.3233
		292.921	23.516
		293.022	20.0346
		293.121	18.0281
		293.222	15.9441
		293.323	15.0039
		293.422	14.2279
		294.519	68.2203
		294.619	45.3039
		294.718	31.9996
		294.819	24.6574
		294.918	20.1029
		295.017	17.8745
		295.119	15.5534
		295.219	13.9412
		295.319	13.3977
		295.418	12.431
		296.519	46.1453
		296.617	31.261
		296.716	23.7602
		296.818	20.263
		296.918	17.4296
		297.02	14.9946
		297.118	13.387
		297.219	12.6999
		297.317	11.8496
		297.418	11.672
		298.515	30.1928
		298.615	23.4657
		298.714	18.3935
		298.814	14.9955
		298.915	14.0114
		299.014	12.3258
		299.115	12.1012
		299.215	11.943
		299.317	11.6007
		299.415	11.2777
		300.516	22.6138
		300.615	17.6334
		300.717	15.472
		300.815	13.2743
		300.915	12.4867
		301.014	12.708
		301.117	11.5048
		301.214	10.6979
		301.315	10.5741
		301.415	10.8326
		302.517	18.9188
		302.617	15.1418
		302.719	13.1107
		302.818	12.4504
		302.916	11.776
		303.017	10.9134
		303.117	11.3106
		303.217	10.8761
		303.319	10.5282
		303.418	10.251
		304.515	17.0801
		304.618	14.3175
		304.716	12.9654
		304.815	12.4413
		304.917	10.7384
		305.017	11.3092
		305.117	10.5474
		305.215	11.0873
		305.317	10.6027
		305.416	10.7979
		306.517	17.0665
		306.616	14.2901
		306.715	13.3367
		306.814	12.3928
		306.915	11.1785
		307.015	10.8262
		307.115	10.5921
		307.215	10.7275
		307.314	10.3114
		307.415	10.3228
		308.517	17.3114
		308.614	14.0612
		308.715	12.2439
		308.815	11.8944
		308.914	11.1744
		309.015	11.2203
		309.115	10.933
		309.214	10.8328
		309.317	11.1357
		309.417	11.1236
		310.529	15.4719
		310.631	13.6003
		310.729	12.4694
		310.829	12.4578
		310.928	11.5495
		311.029	10.7639
		311.13	10.7013
		311.228	10.8195
		311.331	10.6172
		311.429	10.4338
		312.516	15.3283
		312.616	13.9894
		312.716	12.5361
		312.814	12.0043
		312.914	10.7698
		313.014	11.3531
		313.115	11.02
		313.215	10.4893
		313.315	10.7385
		313.415	10.3239
		314.513	14.872
		314.615	13.3521
		314.713	11.8131
		314.813	12.1705
		314.916	10.2169
		315.014	10.1943
		315.116	10.7526
		315.212	10.4502
		315.313	10.3326
		315.414	10.4411
		316.529	14.7601
		316.63	12.9877
		316.729	11.9995
		316.828	11.6967
		316.928	11.4311
		317.03	11.0526
		317.129	10.6438
		317.228	10.5318
		317.329	10.3697
		317.428	10.811
		318.53	14.1561
		318.63	12.4973
		318.73	11.5834
		318.829	11.3129
		318.93	11.4814
		319.03	10.923
		319.129	10.7694
		319.232	10.586
		319.33	10.6213
		319.431	10.9664
		320.515	14.5712
		320.614	13.2662
		320.714	11.9341
		320.813	10.8681
		320.911	10.9231
		321.017	10.8918
		321.115	10.4189
		321.214	11.4444
		321.312	10.4334
		321.412	9.54723
		322.53	15.3791
		322.629	14.1864
		322.728	12.8865
		322.831	11.9969
		322.928	11.7541
		323.028	11.1159
		323.127	10.7164
		323.232	10.728
		323.327	10.2626
		323.43	10.407
		324.528	15.9184
		324.626	13.8759
		324.725	11.903
		324.824	11.4891
		324.924	11.7442
		325.027	10.9491
		325.125	11.1242
		325.224	10.9227
		325.324	10.4171
		325.425	11.1777
		326.53	15.7094
		326.628	13.3321
		326.729	12.1227
		326.828	12.1586
		326.928	12.0276
		327.028	10.3085
		327.128	11.0901
		327.229	9.80111
		327.334	10.4827
		327.428	10.6353
		328.527	15.5156
		328.626	13.9181
		328.726	12.9138
		328.826	12.3624
		328.925	11.4207
		329.027	11.2538
		329.125	11.5482
		329.228	11.121
		329.325	10.8606
		329.426	10.5516
		330.529	16.9057
		330.63	14.4964
		330.727	13.0393
		330.828	12.3565
		330.928	10.9803
		331.027	11.0629
		331.129	11.5092
		331.228	10.6287
		331.329	11.1999
		331.428	10.4916
		332.531	19.4463
		332.63	15.6009
		332.731	13.5962
		332.831	12.4673
		332.929	11.5878
		333.028	12.2847
		333.128	11.1283
		333.231	11.7465
		333.328	11.4749
		333.432	11.2467
		334.527	28.3382
		334.626	22.2737
		334.727	18.8284
		334.826	16.7489
		334.925	15.4353
		335.026	14.8002
		335.125	14.8549
		335.225	14.484
		335.328	14.4849
		335.426	14.37
		336.526	69.8661
		336.626	46.7619
		336.725	34.1917
		336.825	26.6957
		336.924	23.5057
		337.025	21.1589
		337.124	19.4991
		337.227	17.8591
		337.324	17.3264
		337.426	16.8093
		338.531	97.5623
		338.631	60.9692
		338.732	42.0863
		338.831	30.388
		338.93	23.281
		339.03	20.6647
		339.131	18.4774
		339.231	17.5762
		339.334	16.3274
		339.43	15.2315
		340.525	82.2702
		340.627	53.1986
		340.726	36.4787
		340.825	26.4833
		340.927	22.2393
		341.027	18.2247
		341.126	16.1825
		341.225	15.1718
		341.325	14.0833
		341.425	13.444
		342.524	54.4471
		342.624	37.1753
		342.724	26.3159
		342.826	20.4419
		342.924	17.0596
		343.024	15.1755
		343.123	14.0776
		343.223	12.8833
		343.323	12.2176
		343.423	11.4107
		344.527	31.1207
		344.625	23.1718
		344.726	17.798
		344.827	15.4475
		344.925	13.614
		345.026	12.7894
		345.126	11.811
		345.227	11.282
		345.327	10.7144
		345.427	10.6185
		346.521	21.0071
		346.621	16.6511
		346.721	15.0262
		346.822	13.3054
		346.921	12.6211
		347.019	11.4525
		347.12	11.0153
		347.221	11.0547
		347.321	10.4361
		347.422	10.5877
		348.521	18.6312
		348.62	15.4688
		348.723	13.8398
		348.822	12.3504
		348.92	11.2414
		349.02	11.2958
		349.121	10.8717
		349.22	10.2394
		349.32	10.0185
		349.424	10.0384
		350.523	16.8787
		350.623	14.8802
		350.722	12.3841
		350.824	12.1033
		350.921	11.6488
		351.023	10.7205
		351.122	10.8987
		351.223	10.5174
		351.325	10.9505
		351.424	10.012
		352.523	18.9357
		352.623	15.5348
		352.723	13.5306
		352.822	11.9246
		352.922	12.4347
		353.022	11.1615
		353.124	11.3626
		353.222	11.3389
		353.324	10.4596
		353.422	10.2357
		354.521	18.8189
		354.623	16.0938
		354.722	13.9885
		354.819	11.9852
		354.92	11.818
		355.021	10.6708
		355.12	11.5185
		355.22	10.4428
		355.319	10.2916
		355.419	10.6936
		356.521	19.4165
		356.62	15.3879
		356.72	13.4868
		356.82	12.3591
		356.919	12.5804
		357.019	11.6774
		357.119	11.2996
		357.22	11.0497
		357.318	10.6226
		357.419	10.5338
		358.518	19.8739
		358.619	15.7591
		358.718	14.4342
		358.819	12.8916
		358.92	11.897
		359.019	12.1194
		359.12	11.1528
		359.219	11.7178
		359.32	10.8571
		359.42	10.7295
		360.523	18.996
		360.62	15.9569
		360.721	14.0822
		360.821	13.0342
		360.921	11.5089
		361.023	11.6431
		361.12	11.356
		361.22	11.0668
		361.319	10.6766
		361.421	10.5967
		362.52	17.8381
		362.621	15.0615
		362.721	12.2135
		362.819	12.4469
		362.919	11.6852
		363.019	10.3271
		363.119	10.5659
		363.22	10.6304
		363.319	9.9937
		363.42	10.0037
		364.519	16.3491
		364.62	14.7314
		364.718	12.7241
		364.818	12.1753
		364.92	11.4877
		365.018	10.3157
		365.119	10.7267
		365.219	10.7895
		365.318	10.6905
		365.419	9.62276
		366.515	14.7385
		366.617	12.7301
		366.715	11.3374
		366.816	11.7924
		366.916	10.865
		367.018	10.5343
		367.115	11.0894
		367.216	10.5025
		367.315	10.2065
		367.415	10.1548
		368.517	13.7988
		368.616	12.3182
		368.716	11.8682
		368.815	10.5983
		368.914	9.86835
		369.016	10.2752
		369.115	10.6938
		369.215	10.3346
		369.316	10.6642
		369.415	10.3061
		370.519	15.0443
		370.619	12.9039
		370.718	11.4218
		370.82	10.8536
		370.917	10.3762
		371.017	11.2799
		371.119	10.8245
		371.218	10.6147
		371.317	9.93388
		371.418	10.3266
		372.516	14.8686
		372.617	12.3982
		372.717	12.4312
		372.815	11.4161
		372.916	11.7913
		373.016	11.2975
		373.119	10.4473
		373.216	10.4952
		373.318	9.91826
		373.417	10.505
		374.514	16.3503
		374.617	13.2826
		374.715	12.6642
		374.814	11.5064
		374.916	11.5778
		375.015	10.8811
		375.115	10.8359
		375.215	11.3763
		375.316	10.0759
		375.415	10.4525
		376.515	16.773
		376.614	14.0147
		376.715	12.7731
		376.813	11.1891
		376.914	10.89
		377.016	10.918
		377.114	10.8583
		377.216	10.7421
		377.314	10.4971
		377.414	9.95593
		378.529	16.1577
		378.63	14.1274
		378.731	12.1455
		378.832	11.9722
		378.928	10.8929
		379.029	10.3613
		379.128	10.6955
		379.23	10.7298
		379.328	10.3088
		379.429	10.1988
		380.517	15.7812
		380.619	13.0706
		380.717	11.3182
		380.818	11.2567
		380.918	11.2893
		381.019	10.8542
		381.118	10.3582
		381.217	10.2123
		381.319	10.166
		381.418	10.4014
		382.512	14.71
		382.614	13.5964
		382.712	11.4752
		382.812	11.4707
		382.914	11.2824
		383.013	9.88613
		383.115	11.0808
		383.212	10.6482
		383.314	10.5231
		383.414	10.0056
		384.514	14.9858
		384.615	14.1078
		384.713	11.5442
		384.813	11.3576
		384.913	11.2607
		385.012	10.84
		385.112	10.8154
		385.213	10.6198
		385.312	11.0138
		385.412	10.051
		386.53	16.5925
		386.629	13.974
		386.73	12.5424
		386.827	11.9235
		386.928	11.4485
		387.026	10.3959
		387.127	11.5256
		387.228	10.4065
		387.328	10.8695
		387.428	10.3449
		388.527	19.7672
		388.626	15.7486
		388.728	13.3738
		388.828	12.9562
		388.927	12.2871
		389.026	11.7236
		389.126	11.0458
		389.225	10.9639
		389.326	10.9542
		389.426	11.7831
		390.53	23.0396
		390.631	18.3739
		390.728	15.0737
		390.829	14.0339
		390.928	13.2896
		391.029	12.5681
		391.129	11.8519
		391.228	11.9779
		391.328	10.9818
		391.429	11.5304
		392.529	28.1023
		392.627	20.9219
		392.728	18.0918
		392.827	15.7735
		392.928	15.2083
		393.027	14.0851
		393.129	13.27
		393.228	13.5301
		393.328	13.2414
		393.429	13.6535
		394.533	59.3533
		394.633	41.0013
		394.732	30.5834
		394.833	25.0159
		394.931	21.8617
		395.031	20.5084
		395.132	18.9619
		395.232	18.0962
		395.332	17.1499
		395.431	16.8043
		396.526	94.5578
		396.628	59.8496
		396.728	40.0319
		396.829	29.3195
		396.926	24.6164
		397.025	20.6216
		397.127	18.664
		397.227	16.8496
		397.325	16.3293
		397.427	15.4599
		398.525	86.0178
		398.627	53.5516
		398.725	36.4121
		398.823	28.1235
		398.925	22.0134
		399.024	18.3649
		399.125	16.2176
		399.223	14.5126
		399.326	14.0894
[truncated: 2,501 more rows]

## Sheet: Figure 3e
Figure 3e		[Ca^2+] (nM)	(ΔF/F_0)_hv
		1	-0.103706
		17	-0.0454081
		38	0.256229
		65	0.522167
		100	0.699772
		150	0.791685
		225	0.840454
		351	0.87682
		602	0.899085
		1350	0.906356
		39000	0.906743

## Sheet: Figure 3f
Figure 3f		Time (s)	Fluorescence F_0 (arb. units)	(ΔF/F_0)_hv	[Ca^2+] (nM) all	[Ca^2+] (nM) inside working range	[Ca^2+] (nM) out of working range
		0.523736	17.4372	0.33228	45.2477	45.2477
		2.5229	13.2783	0.145933	30.4283	30.4283
		4.51901	13.5124	0.114826	28.0787	28.0787
		6.52193	12.1698	0.0322568	21.6408	21.6408
		8.51931	14.0894	0.129842	29.2141	29.2141
		10.52	16.1443	0.220372	36.0977	36.0977
		12.5155	54.3199	0.549704	69.2667	69.2667
		14.5161	148.902	0.841952	198.6	198.6
		16.5179	147.262	0.837344	190.847	190.847
		18.5165	146.339	0.841205	197.282	197.282
		20.5152	144.644	0.845483	205.182	205.182
		22.5161	140.557	0.845599	205.408	205.408
		24.5289	133.611	0.848991	212.374		212.374
		26.5289	123.317	0.844677	203.625	203.625
		28.5153	110.851	0.843975	202.296	202.296
		30.5302	91.8273	0.829501	179.406	179.406
		32.5281	70.1379	0.784709	137.775	137.775
		34.5279	55.4344	0.749176	118.518	118.518
		36.5276	44.7906	0.706476	102.42	102.42
		38.5319	37.487	0.641487	85.4789	85.4789
		40.5276	34.5509	0.600911	77.5318	77.5318
		42.5261	33.1346	0.61487	80.0996	80.0996
		44.5235	39.5431	0.650297	87.4216	87.4216
		46.5242	49.4138	0.664341	90.7136	90.7136
		48.5295	70.867	0.772847	130.504	130.504
		50.5252	77.1606	0.797588	146.988	146.988
		52.5283	76.6666	0.790651	141.832	141.832
		54.5248	77.7792	0.778209	133.666	133.666
		56.5221	84.5848	0.807692	155.468	155.468
		58.5251	81.1442	0.808596	156.292	156.292
		60.5231	70.742	0.802249	150.742	150.742
		62.5218	54.7802	0.753057	120.295	120.295
		64.5213	41.8394	0.686582	96.5029	96.5029
		66.5215	33.8433	0.620478	81.1774	81.1774
		68.5285	29.7475	0.59371	76.2661	76.2661
		70.5231	28.8508	0.595134	76.5134	76.5134
		72.5221	29.0189	0.547783	68.9862	68.9862
		74.5201	34.2569	0.61164	79.4913	79.4913
		76.5216	42.4015	0.656399	88.821	88.821
		78.5199	62.2766	0.729653	110.463	110.463
		80.5186	90.6791	0.808116	155.853	155.853
		82.516	103.022	0.83243	183.45	183.45
		84.519	99.8901	0.833391	184.833	184.833
		86.519	86.2377	0.827952	177.365	177.365
		88.5169	67.712	0.801302	149.959	149.959
		90.5158	47.6675	0.730467	110.773	110.773
		92.5168	33.8948	0.649883	87.3282	87.3282
		94.5322	26.8581	0.559121	70.6695	70.6695
		96.5286	21.8871	0.498245	62.3278	62.3278
		98.5126	20.4119	0.429228	54.474	54.474
		100.529	19.7214	0.375618	49.1709	49.1709
		102.53	19.0397	0.37322	48.9462	48.9462
		104.53	19.9871	0.442164	55.8461	55.8461
		106.528	18.9725	0.422358	53.7613	53.7613
		108.53	20.1396	0.431671	54.73	54.73
		110.526	21.4211	0.453756	57.1112	57.1112
		112.527	22.9365	0.490345	61.3553	61.3553
		114.529	25.3624	0.511544	64.0159	64.0159
		116.528	30.3702	0.545394	68.6401	68.6401
		118.529	48.7628	0.627604	82.5878	82.5878
		120.527	101.705	0.828221	177.715	177.715
		122.524	102.477	0.83917	193.815	193.815
		124.528	86.6229	0.840064	195.318	195.318
		126.526	57.6487	0.783383	136.91	136.91
		128.526	38.2942	0.680979	94.9704	94.9704
		130.525	26.1764	0.547245	68.908	68.908
		132.523	21.9384	0.495993	62.0483	62.0483
		134.52	19.3346	0.435598	55.1446	55.1446
		136.523	17.223	0.361643	47.8749	47.8749
		138.525	18.3948	0.35482	47.2534	47.2534
		140.52	23.277	0.443814	56.024	56.024
		142.519	32.1848	0.604706	78.2144	78.2144
		144.517	49.9155	0.641063	85.3877	85.3877
		146.519	100.307	0.830267	180.439	180.439
		148.52	102.003	0.846555	207.304	207.304
		150.519	81.4699	0.832424	183.442	183.442
		152.516	51.2253	0.763369	125.354	125.354
		154.516	30.6665	0.631071	83.2915	83.2915
		156.518	22.7844	0.506859	63.4137	63.4137
		158.518	17.99	0.408845	52.3897	52.3897
		160.516	15.5932	0.306338	43.0202	43.0202
		162.514	15.0406	0.274991	40.4255	40.4255
		164.512	15.2471	0.298969	42.4014	42.4014
		166.517	14.066	0.204654	34.8855	34.8855
		168.514	15.0579	0.260366	39.2456	39.2456
		170.531	14.3948	0.251501	38.5386	38.5386
		172.531	13.4664	0.223491	36.3397	36.3397
		174.513	13.2689	0.147314	30.5324	30.5324
		176.532	13.9598	0.243221	37.8834	37.8834
		178.527	13.8303	0.20914	35.2304	35.2304
		180.529	13.1297	0.168454	32.1291	32.1291
		182.525	13.4534	0.217831	35.901	35.901
		184.528	13.8958	0.24252	37.8281	37.8281
		186.531	14.1932	0.211239	35.3919	35.3919
		188.528	13.6708	0.200106	34.5369	34.5369
		190.531	14.492	0.219819	36.0549	36.0549
		192.524	13.7121	0.252138	38.5892	38.5892
		194.531	14.231	0.220965	36.1437	36.1437
		196.529	15.0853	0.289139	41.5847	41.5847
		198.524	14.7862	0.27973	40.8118	40.8118
		200.522	14.8981	0.257767	39.0378	39.0378
		202.52	15.3601	0.285885	41.3165	41.3165
		204.525	15.2215	0.255257	38.8374	38.8374
		206.526	15.3557	0.277706	40.6466	40.6466
		208.521	15.8362	0.309942	43.325	43.325
		210.521	16.1388	0.302187	42.6709	42.6709
		212.516	15.9323	0.298175	42.3351	42.3351
		214.529	16.9279	0.355804	47.3426	47.3426
		216.522	18.0433	0.338664	45.8087	45.8087
		218.518	20.0449	0.410883	52.5941	52.5941
		220.518	29.8963	0.469745	58.9162	58.9162
		222.519	97.6034	0.815087	162.575	162.575
		224.523	111.521	0.8406	196.233	196.233
		226.516	99.0039	0.851723	218.502		218.502
		228.518	78.0008	0.82498	173.623	173.623
		230.516	52.1368	0.775045	131.777	131.777
		232.519	33.8998	0.653963	88.2567	88.2567
		234.519	24.3758	0.537975	67.5825	67.5825
		236.517	20.6961	0.493345	61.722	61.722
		238.514	18.7688	0.456419	57.4069	57.4069
		240.53	16.9154	0.355293	47.2962	47.2962
		242.526	16.2019	0.363093	48.0079	48.0079
		244.531	15.7005	0.317857	43.9994	43.9994
		246.53	14.4553	0.280587	40.8818	40.8818
		248.527	13.7974	0.216718	35.8149	35.8149
		250.527	13.8784	0.240758	37.6894	37.6894
		252.524	15.2773	0.314085	43.6771	43.6771
		254.528	14.5027	0.258946	39.132	39.132
		256.532	14.9471	0.286367	41.3562	41.3562
		258.528	14.475	0.272527	40.2255	40.2255
		260.53	13.8594	0.258086	39.0633	39.0633
		262.529	14.3854	0.282082	41.0042	41.0042
		264.527	13.4975	0.227733	36.6697	36.6697
		266.529	14.1431	0.245003	38.024	38.024
		268.525	13.7359	0.261341	39.3237	39.3237
		270.525	14.3954	0.252031	38.5808	38.5808
		272.525	14.017	0.246344	38.13	38.13
		274.523	14.7592	0.28783	41.4767	41.4767
		276.521	15.0243	0.235403	37.2689	37.2689
		278.521	15.5424	0.311393	43.448	43.448
		280.519	15.5043	0.305097	42.9155	42.9155
		282.525	17.1354	0.364801	48.165	48.165
		284.52	23.7121	0.463395	58.1906	58.1906
		286.521	39.3724	0.573502	72.9062	72.9062
		288.519	100.038	0.82776	177.116	177.116
		290.518	106.737	0.849685	213.882		213.882
		292.524	92.7648	0.846624	207.444	207.444
		294.519	68.2203	0.817781	165.391	165.391
		296.519	46.1453	0.74706	117.577	117.577
		298.515	30.1928	0.626477	82.3616	82.3616
		300.516	22.6138	0.520973	65.2543	65.2543
		302.517	18.9188	0.458155	57.6007	57.6007
		304.515	17.0801	0.367809	48.4428	48.4428
		306.517	17.0665	0.395142	51.0372	51.0372
		308.517	17.3114	0.357438	47.491	47.491
		310.529	15.4719	0.325627	44.6687	44.6687
		312.516	15.3283	0.326485	44.7431	44.7431
		314.513	14.872	0.297937	42.3152	42.3152
		316.529	14.7601	0.267551	39.8231	39.8231
		318.53	14.1561	0.22532	36.4818	36.4818
		320.515	14.5712	0.344787	46.3519	46.3519
		322.53	15.3791	0.323301	44.4676	44.4676
		324.528	15.9184	0.297817	42.3052	42.3052
		326.53	15.7094	0.322997	44.4413	44.4413
		328.527	15.5156	0.319937	44.1779	44.1779
		330.529	16.9057	0.379407	49.5278	49.5278
		332.531	19.4463	0.421655	53.6889	53.6889
		334.527	28.3382	0.492909	61.6686	61.6686
		336.526	69.8661	0.759407	123.349	123.349
		338.531	97.5623	0.843879	202.116	202.116
		340.525	82.2702	0.836587	189.653	189.653
		342.524	54.4471	0.790426	141.673	141.673
		344.527	31.1207	0.658797	89.3837	89.3837
		346.521	21.0071	0.495995	62.0485	62.0485
		348.521	18.6312	0.461203	57.9429	57.9429
		350.523	16.8787	0.406824	52.1879	52.1879
		352.523	18.9357	0.459451	57.7458	57.7458
		354.521	18.8189	0.431766	54.74	54.74
		356.521	19.4165	0.457482	57.5255	57.5255
		358.518	19.8739	0.460118	57.8208	57.8208
		360.523	18.996	0.442163	55.8459	55.8459
		362.52	17.8381	0.439193	55.5274	55.5274
		364.519	16.3491	0.41142	52.6481	52.6481
		366.515	14.7385	0.311003	43.4149	43.4149
		368.517	13.7988	0.253115	38.667	38.667
		370.519	15.0443	0.313587	43.6347	43.6347
		372.516	14.8686	0.293474	41.9437	41.9437
		374.514	16.3503	0.360714	47.7898	47.7898
		376.515	16.773	0.406432	52.1488	52.1488
		378.529	16.1577	0.368798	48.5345	48.5345
		380.517	15.7812	0.340901	46.0065	46.0065
		382.512	14.71	0.319809	44.1669	44.1669
		384.514	14.9858	0.329302	44.9878	44.9878
		386.53	16.5925	0.376531	49.2566	49.2566
		388.527	19.7672	0.403907	51.898	51.898
		390.53	23.0396	0.499543	62.4896	62.4896
		392.529	28.1023	0.514149	64.3545	64.3545
		394.533	59.3533	0.716877	105.856	105.856
		396.526	94.5578	0.836503	189.522	189.522
		398.525	86.0178	0.842872	200.256	200.256
		400.527	58.4805	0.806371	154.285	154.285
		402.527	31.5367	0.696931	99.4825	99.4825
		404.525	20.8059	0.527089	66.0772	66.0772
		406.522	16.9463	0.440252	55.6407	55.6407
		408.528	14.3823	0.276395	40.5398	40.5398
		410.528	14.608	0.347359	46.5816	46.5816
		412.524	15.677	0.332254	45.2454	45.2454
		414.523	16.4461	0.385187	50.0771	50.0771
		416.521	17.2221	0.423466	53.8755	53.8755
		418.523	17.0666	0.368576	48.5139	48.5139
		420.525	16.1953	0.337492	45.7053	45.7053
		422.522	16.6077	0.370636	48.7052	48.7052
		424.52	16.8627	0.370444	48.6874	48.6874
		426.52	17.6659	0.420012	53.5203	53.5203
		428.524	18.472	0.415645	53.075	53.075
		430.523	21.4745	0.516778	64.6989	64.6989
		432.52	24.4598	0.515174	64.4885	64.4885
		434.517	54.1461	0.688744	97.109	97.109
		436.517	96.5281	0.842119	198.898	198.898
		438.519	87.7122	0.841069	197.045	197.045
		440.516	64.7445	0.818138	165.774	165.774
		442.518	36.5577	0.715079	105.243	105.243
		444.516	21.3743	0.53852	67.6594	67.6594
		446.518	16.9728	0.424923	54.0261	54.0261
		448.518	14.0269	0.288629	41.5426	41.5426
		450.517	14.078	0.305561	42.9547	42.9547
		452.515	13.132	0.301733	42.6328	42.6328
		454.53	11.8494	0.129287	29.1723	29.1723
		456.527	12.0836	0.207396	35.0962	35.0962
		458.515	10.7223	0.107589	27.5298	27.5298
		460.531	11.5727	0.133452	29.4866	29.4866
		462.531	11.3922	0.144703	30.3355	30.3355
		464.529	11.0605	0.11534	28.1177	28.1177
		466.529	11.3449	0.15698	31.2619	31.2619
		468.527	11.4179	0.106345	27.4352	27.4352
		470.529	11.5523	0.168858	32.1597	32.1597
		472.529	11.049	0.0873049	25.9816	25.9816
		474.526	11.4313	0.104307	27.2803	27.2803
		476.527	11.265	0.0931396	26.4287	26.4287
		478.526	11.0513	0.15318	30.975	30.975
		480.525	11.7461	0.152128	30.8956	30.8956
		482.522	11.2378	0.11395	28.0123	28.0123
		484.521	11.2755	0.138339	29.8554	29.8554
		486.524	11.2942	0.110955	27.7853	27.7853
		488.523	11.049	0.0884918	26.0726	26.0726
		490.522	10.8752	0.100147	26.9637	26.9637
		492.523	10.9497	0.0795944	25.388	25.388
		494.52	11.5143	0.188107	33.6206	33.6206
		496.525	11.1872	0.097504	26.7621	26.7621
		498.522	11.8483	0.137599	29.7995	29.7995
		500.519	11.6072	0.153872	31.0273	31.0273
		502.519	11.4677	0.146434	30.4661	30.4661
		504.517	11.5685	0.107899	27.5533	27.5533
		506.52	11.8813	0.162246	31.6597	31.6597
		508.518	12.3995	0.228974	36.7663	36.7663
		510.52	11.6855	0.105961	27.406	27.406
		512.517	13.104	0.213744	35.5852	35.5852
		514.515	13.1838	0.247107	38.1903	38.1903
		516.52	16.1767	0.328594	44.9263	44.9263
		518.518	24.1364	0.442755	55.9097	55.9097
		520.518	88.2709	0.809597	157.219	157.219
		522.516	99.2813	0.844812	203.884	203.884
		524.531	83.9736	0.850581	215.879		215.879
		526.517	55.2987	0.798868	147.994	147.994
		528.511	29.5511	0.651117	87.6069	87.6069
		530.531	19.2978	0.525749	65.8955	65.8955
		532.528	15.8012	0.375392	49.1497	49.1497
		534.528	13.5546	0.26686	39.7674	39.7674
		536.53	12.7228	0.270109	40.0297	40.0297
		538.529	12.3665	0.190571	33.8084	33.8084
		540.528	12.0882	0.225246	36.4761	36.4761
		542.526	11.5979	0.190444	33.7986	33.7986
		544.524	11.4445	0.15429	31.0589	31.0589
		546.528	11.9012	0.168439	32.128	32.128
		548.526	10.9223	0.0936942	26.4711	26.4711
		550.525	11.5165	0.171883	32.3887	32.3887
		552.525	10.7982	0.0814762	25.5332	25.5332
		554.522	10.177	0.0418062	22.4152	22.4152
		556.525	11.8201	0.208661	35.1935	35.1935
		558.524	10.7598	0.112802	27.9253	27.9253
		560.522	11.7091	0.125848	28.9125	28.9125
		562.522	11.1815	0.127153	29.0111	29.0111
		564.523	11.3179	0.118798	28.3794	28.3794
		566.529	10.8106	0.155723	31.167	31.167
		568.525	10.96	0.102624	27.1523	27.1523
		570.52	11.1985	0.119658	28.4445	28.4445
		572.52	10.9463	0.162988	31.7158	31.7158
		574.52	11.1184	0.113894	28.0081	28.0081
		576.52	11.1564	0.117976	28.3172	28.3172
		578.516	11.6157	0.169008	32.1711	32.1711
		580.517	11.6852	0.131377	29.33	29.33
		582.514	10.8542	0.108986	27.6359	27.6359
		584.52	11.5522	0.171098	32.3292	32.3292
		586.518	11.4286	0.141739	30.1119	30.1119
		588.517	11.2072	0.139724	29.9599	29.9599
		590.515	11.8755	0.17326	32.493	32.493
		592.516	10.9413	0.180792	33.0643	33.0643
		594.517	11.3376	0.137873	29.8202	29.8202
		596.517	11.8849	0.188557	33.6549	33.6549
		598.517	12.4275	0.266532	39.741	39.741
		600.53	13.9617	0.292402	41.8548	41.8548
		602.528	16.9973	0.40628	52.1337	52.1337
		604.514	17.0904	0.406229	52.1286	52.1286
		606.529	22.5495	0.483256	60.5005	60.5005
		608.528	52.6105	0.675281	93.4651	93.4651
		610.526	92.0481	0.836022	188.776	188.776
		612.526	83.1875	0.84617	206.535	206.535
		614.529	57.9884	0.805592	153.598	153.598
		616.527	31.3749	0.695199	98.9699	98.9699
		618.526	19.4341	0.501499	62.7348	62.7348
		620.528	15.2547	0.393943	50.9206	50.9206
		622.524	14.1917	0.321814	44.3393	44.3393
		624.528	13.2999	0.309891	43.3206	43.3206
		626.524	12.3242	0.248949	38.3361	38.3361
		628.523	11.8599	0.243003	37.8662	37.8662
		630.522	11.8461	0.189966	33.7622	33.7622
		632.522	11.4228	0.183445	33.2659	33.2659
		634.529	11.6609	0.189811	33.7504	33.7504
		636.522	11.6694	0.167935	32.0898	32.0898
		638.526	11.203	0.149133	30.6697	30.6697
		640.52	11.4074	0.129029	29.1527	29.1527
		642.526	11.309	0.175632	32.6728	32.6728
		644.521	11.4492	0.175188	32.6391	32.6391
		646.519	11.9924	0.141533	30.0964	30.0964
		648.519	11.8407	0.154969	31.1101	31.1101
		650.518	11.6219	0.167646	32.068	32.068
		652.519	12.7398	0.216704	35.8138	35.8138
		654.518	13.3191	0.314179	43.6851	43.6851
		656.517	11.9478	0.183054	33.2361	33.2361
		658.517	12.9253	0.260261	39.2373	39.2373
		660.517	12.5907	0.266747	39.7583	39.7583
		662.517	13.3456	0.279649	40.8052	40.8052
		664.517	13.7945	0.291143	41.7505	41.7505
		666.513	12.8303	0.233223	37.0982	37.0982
		668.514	13.0737	0.260237	39.2353	39.2353
		670.53	13.2249	0.235945	37.3113	37.3113
		672.516	12.9962	0.245199	38.0395	38.0395
		674.514	14.0311	0.320458	44.2226	44.2226
		676.53	13.7694	0.290113	41.6652	41.6652
		678.528	15.7588	0.35275	47.0662	47.0662
		680.528	18.0601	0.430974	54.6568	54.6568
		682.529	25.9844	0.464725	58.3417	58.3417
		684.527	68.3525	0.767783	127.688	127.688
		686.525	88.1274	0.836275	189.167	189.167
		688.527	77.5928	0.830725	181.066	181.066
		690.526	54.2592	0.795492	145.378	145.378
		692.529	31.2612	0.667456	91.4795	91.4795
		694.527	20.2829	0.513159	64.2256	64.2256
		696.523	15.8853	0.4121	52.7165	52.7165
		698.524	14.5324	0.345495	46.415	46.415
		700.524	13.2798	0.29947	42.4433	42.4433
		702.523	12.0541	0.15931	31.4379	31.4379
		704.521	12.2431	0.190681	33.8167	33.8167
		706.522	12.0993	0.245147	38.0354	38.0354
		708.521	11.3804	0.146439	30.4664	30.4664
		710.52	11.7123	0.229175	36.782	36.782
		712.523	11.5469	0.138639	29.878	29.878
		714.524	10.8077	0.0959076	26.6402	26.6402
		716.521	10.9937	0.135884	29.6702	29.6702
		718.518	10.2852	0.065626	24.3031	24.3031
		720.523	10.4126	0.101333	27.054	27.054
		722.521	10.9216	0.0579422	23.7	23.7
		724.519	10.69	0.0964483	26.6815	26.6815
		726.519	11.0469	0.133422	29.4844	29.4844
		728.515	10.6403	0.116195	28.1824	28.1824
		730.52	11.4235	0.155111	31.1208	31.1208
		732.518	11.1082	0.139833	29.9681	29.9681
		734.516	10.3402	0.0470027	22.832	22.832
		736.514	10.9919	0.105673	27.3842	27.3842
		738.529	10.5432	0.0959312	26.642	26.642
		740.515	10.8716	0.0713191	24.7469	24.7469
		742.515	10.5558	0.119483	28.4313	28.4313
		744.531	10.9	0.165084	31.8742	31.8742
		746.529	10.5672	0.0641178	24.1851	24.1851
		748.528	10.9014	0.123291	28.7193	28.7193
		750.529	10.7616	0.134894	29.5954	29.5954
		752.53	10.9254	0.118676	28.3702	28.3702
		754.526	10.6957	0.147278	30.5298	30.5298
		756.527	11.0867	0.111676	27.8399	27.8399
		758.523	10.4741	0.0520797	23.2363	23.2363
		760.528	10.7696	0.125038	28.8512	28.8512
		762.528	10.8395	0.0931904	26.4326	26.4326
		764.525	10.7845	0.130816	29.2877	29.2877
		766.526	10.9458	0.13351	29.491	29.491
		768.522	11.6678	0.146801	30.4938	30.4938
		770.527	11.1757	0.125223	28.8653	28.8653
		772.525	11.009	0.155173	31.1255	31.1255
		774.524	11.5707	0.163631	31.7644	31.7644
		776.52	11.4454	0.133272	29.4731	29.4731
		778.522	11.6499	0.163893	31.7841	31.7841
		780.524	12.3803	0.229513	36.8084	36.8084
		782.522	11.5491	0.1487	30.637	30.637
		784.519	11.5387	0.157567	31.3063	31.3063
		786.521	10.9293	0.0333202	21.7276	21.7276
		788.52	12.2275	0.206723	35.0444	35.0444
		790.52	12.2362	0.223096	36.309	36.309
		792.522	12.3274	0.193923	34.0641	34.0641
		794.519	12.1521	0.244976	38.0219	38.0219
		796.522	13.2872	0.255314	38.8421	38.8421
		798.522	14.6655	0.332276	45.2473	45.2473
		800.518	16.6812	0.315072	43.7613	43.7613
		802.518	30.7328	0.493043	61.685	61.685
		804.516	87.9019	0.819229	166.96	166.96
		806.517	90.4933	0.839128	193.746	193.746
		808.517	77.2992	0.837112	190.478	190.478
		810.516	52.1878	0.799739	148.69	148.69
		812.516	29.083	0.657635	89.11	89.11
		814.53	19.8169	0.52162	65.3406	65.3406
		816.528	15.6273	0.39362	50.8892	50.8892
		818.514	14.1069	0.266891	39.7699	39.7699
		820.529	12.9189	0.294705	42.046	42.046
		822.529	12.5571	0.324564	44.5767	44.5767
		824.527	12.4831	0.217548	35.879	35.879
		826.529	12.6988	0.266575	39.7445	39.7445
		828.528	11.394	0.228859	36.7574	36.7574
		830.529	11.3703	0.116937	28.2386	28.2386
		832.526	12.1371	0.21833	35.9396	35.9396
		834.523	11.8093	0.202247	34.7009	34.7009
		836.522	11.3881	0.151241	30.8287	30.8287
		838.53	11.3944	0.132865	29.4423	29.4423
		840.525	11.7211	0.178669	32.9032	32.9032
		842.525	11.7531	0.179473	32.9642	32.9642
		844.525	11.5617	0.153297	30.9839	30.9839
		846.521	11.2015	0.103585	27.2254	27.2254
		848.526	11.9639	0.202313	34.7059	34.7059
		850.523	11.4426	0.189053	33.6926	33.6926
		852.523	11.6113	0.161228	31.5828	31.5828
		854.524	11.8699	0.153666	31.0117	31.0117
		856.519	11.3443	0.136155	29.6906	29.6906
		858.525	11.4214	0.140672	30.0314	30.0314
		860.518	11.4655	0.190892	33.8328	33.8328
		862.518	10.5926	0.0637951	24.1599	24.1599
		864.517	11.4038	0.202792	34.7427	34.7427
		866.519	11.5746	0.142475	30.1674	30.1674
		868.519	10.5822	0.0965615	26.6902	26.6902
		870.521	11.622	0.119453	28.429	28.429
		872.518	11.4273	0.149493	30.6969	30.6969
		874.516	11.9187	0.155733	31.1678	31.1678
		876.52	11.1354	0.139235	29.923	29.923
		878.518	11.6963	0.196885	34.2904	34.2904
		880.514	11.5615	0.128091	29.0819	29.0819
		882.531	11.5601	0.190091	33.7717	33.7717
		884.527	11.5869	0.159968	31.4875	31.4875
		886.514	12.6693	0.234425	37.1922	37.1922
		888.515	12.6351	0.223743	36.3592	36.3592
		890.528	12.5067	0.223278	36.3232	36.3232
		892.528	12.492	0.201766	34.664	34.664
		894.529	12.1936	0.207423	35.0982	35.0982
		896.529	13.48	0.296004	42.1541	42.1541
		898.529	12.5321	0.241211	37.725	37.725

## Sheet: Figure 4d
Figure 4d		Time (s)	Fluorescence F_0 (arb. units)	[Ca^2+] (nM)
		0.52284	22.9441	80.4048
		2.73924	20.8156	77.6794
		4.70592	18.6872	74.954
		6.72507	20.878	77.8312
		8.72003	21.0619	78.0557
		10.7258	20.7476	77.648
		12.7229	20.4426	77.2485
		14.7232	19.8938	76.5268
		16.7211	19.9107	76.5406
		18.5387	20.4751	77.2656
		20.7518	20.4166	77.1812
		22.7405	20.358	77.0968
		24.7357	21.0456	77.9663
		26.7351	23.5982	81.0626
		28.7312	49.6862	104.636
		30.7312	52.2915	106.487
		32.7352	52.5761	106.675
		34.7373	52.5713	106.66
		36.5349	52.6189	106.683
		38.7551	52.6208	106.672
		40.7319	52.6228	106.661
		42.7294	52.3836	106.481
		44.7354	51.3436	105.734
		46.7287	51.7121	105.984
		48.7307	51.4052	105.755
		50.745	51.0421	105.484
		52.7414	50.1748	104.85
		54.5316	49.2204	104.147
		56.746	47.8592	103.124
		58.7284	46.4981	102.1
		60.7243	43.0576	99.4218
		62.7302	37.8477	95.1
		64.7298	30.613	88.4192
		66.7256	24.6108	82.0533
		68.728	20.726	77.3738
		70.7234	18.1592	73.9576
		72.5441	15.715	70.3999
		74.7611	14.4218	68.3046
		76.7407	13.1286	66.2094
		78.7385	13.1656	66.2656
		80.7407	13.0557	66.0699
		82.7442	12.6053	65.2794
		84.7419	12.3963	64.9027
		86.7373	11.9597	64.11
		88.7382	12.0695	64.3024
		90.5395	11.8016	63.8078
		92.7568	11.338	62.9264
		94.7406	10.8743	62.045
		96.7343	11.3323	62.9134
		98.7364	11.2814	62.8104
		100.735	11.9742	64.0877
		102.736	12.9144	65.7477
		104.738	12.4656	64.9551
		106.735	12.1343	64.3566
		108.534	12.0169	64.1383
		110.748	13.5742	66.7432
		112.736	15.1315	69.3481
		114.735	16.1989	70.9672
		116.732	15.7249	70.2462
		118.731	16.6044	71.5513
		120.735	17.4085	72.7044
		122.732	21.2077	77.7535
		124.732	30.8154	88.3289
		126.546	27.1489	84.5751
		128.761	22.3331	78.6973
		130.742	17.5174	72.8195
		132.745	17.6033	72.933
		134.748	18.8852	74.6917
		136.743	22.2894	79.0239
		138.743	25.4118	82.6312
		140.741	25.2025	82.3893
		142.745	22.2358	78.9334
		144.541	21.4765	77.9962
		146.759	22.6469	79.3878
		148.741	23.8172	80.7794
		150.737	28.966	86.3562
		152.74	29.1881	86.5727
		154.744	27.9581	85.2982
		156.738	24.5847	81.6235
		158.738	22.9464	79.7162
		160.742	23.8308	80.7428
		162.538	30.0965	87.4389
		164.758	28.281	85.5492
		166.734	26.4655	83.6595
		168.734	23.4635	80.2815
		170.738	21.2377	77.5898
		172.738	25.3578	82.4199
		174.736	31.3263	88.5874
		176.736	33.0328	90.2016
		178.73	29.264	86.5282
		180.535	25.0056	81.9928
		182.751	24.6046	81.53
		184.734	24.2037	81.0672
		186.731	37.8304	94.4444
		188.73	37.4781	94.1314
		190.735	31.1612	88.3511
		192.733	24.8931	81.8131
		194.733	20.8717	77.0322
		196.73	18.7174	74.2174
		198.532	23.7914	80.5336
		200.75	30.2731	86.9836
		202.729	36.7548	93.4335
		204.727	31.0454	88.1723
		206.725	25.2964	82.2016
		208.731	21.1124	77.2759
		210.729	23.6857	80.3588
		212.726	37.1166	93.6977
		214.727	38.4715	94.8477
		216.541	34.0161	90.9179
		218.751	27.6528	84.1823
		220.741	21.2895	77.4467
		222.742	19.9471	75.7384
		224.739	25.4732	82.318
		226.741	39.5033	95.6519
		228.738	38.4996	94.8001
		230.738	32.0106	88.9773
		232.76	25.1123	81.8829
		234.537	20.9425	76.9575
		236.756	26.1816	82.666
		238.74	31.4206	88.3746
		240.739	40.9523	96.7704
		242.738	38.0355	94.3355
		244.735	31.1471	88.0823
		246.735	24.3243	80.9363
		248.738	19.4751	75.0193
		250.737	17.8343	72.7965
		252.536	25.4707	82.1936
		254.746	29.4867	86.2224
		256.733	33.5027	90.2512
		258.735	28.2664	85.1428
		260.732	22.6534	78.936
		262.733	20.5939	76.404
		264.729	20.9075	76.7905
		266.728	28.0979	84.9328
		268.731	38.8714	94.9103
		270.531	37.7714	93.9707
		272.75	30.5238	86.7907
		274.728	23.2762	79.6107
		276.733	19.8029	75.3353
		278.73	18.8309	74.0471
		280.729	31.14	87.907
		282.724	38.9556	94.9101
		284.725	35.8083	92.1962
		286.73	28.9658	85.7299
		288.543	23.5716	79.8956
		290.765	21.1314	76.8503
		292.74	18.6911	73.8049
		294.739	27.8095	84.5084
		296.74	38.4901	94.4488
		298.743	35.5756	91.922
		300.738	29.2109	85.9136
		302.755	23.8414	80.1464
		304.739	19.8011	75.2219
		306.54	18.53	73.5342
		308.756	28.8828	84.2683
		310.738	39.2356	95.0024
		312.739	37.0029	93.1014
		314.734	30.5704	87.1965
		316.738	24.7867	81.1573
		318.737	20.8432	76.4918
		320.731	18.6466	73.6367
		322.735	21.6693	77.4956
		324.536	29.9851	86.5769
		326.751	28.711	85.2731
		328.737	27.437	83.9692
		330.732	22.6205	78.6063
		332.731	19.0189	74.0875
		334.731	19.0567	74.1297
		336.732	32.4726	88.9137
		338.734	37.0597	93.0227
		340.731	32.6549	89.0655
		342.545	27.3805	83.8493
		344.762	22.1928	77.5576
		346.731	17.0052	71.2659
		348.746	19.7694	75.0076
		350.744	34.0715	90.323
		352.742	38.8914	94.5057
		354.741	34.6271	90.8059
		356.743	28.2504	84.6874
		358.743	21.8542	77.5741
		360.544	17.7113	72.2074
		362.759	22.2709	77.6904
		364.74	26.8306	83.1734
		366.741	40.9216	96.1009
		368.741	38.3351	93.9605
		370.741	32.7358	89.0008
		372.736	25.6987	81.9238
		374.737	20.0869	75.3138
		376.739	16.394	70.274
		378.537	14.0425	66.664
		380.757	20.6014	75.0534
		382.737	27.1603	83.4429
		384.732	40.5152	95.6816
		386.735	36.9467	92.6915
		388.736	30.4671	86.7582
		390.734	22.8467	78.6268
		392.732	17.358	71.5941
		394.756	14.0994	66.6996
		396.535	12.8405	64.6075
		398.751	22.7454	76.6948
		400.733	32.6502	88.782
		402.729	37.1373	92.7776
		404.735	31.5029	87.6833
		406.735	24.5931	80.5608
		408.731	18.5207	73.131
		410.729	16.2717	69.9719
		412.728	15.3856	68.645
		414.533	22.3102	77.896
		416.749	26.5377	82.404
		418.73	30.7651	86.9119
		420.727	24.5618	80.4673
		422.727	18.5936	73.1759
		424.729	15.4621	68.7183
		426.728	16.7064	70.544
		428.727	29.3687	85.4977
		430.725	37.1809	92.6799
		432.555	33.1669	89.1131
		434.765	25.184	80.1621
		436.759	17.201	71.211
		438.759	15.3647	68.5213
		440.757	17.0419	70.9716
		442.754	28.4907	84.5539
		444.753	36.6048	92.1178
		446.756	31.7636	87.7395
		448.755	23.7507	79.4356
		450.536	18.0334	72.3142
		452.756	15.7308	68.8576
		454.741	13.4282	65.401
		456.735	17.863	72.0579
		458.734	34.481	90.1847
		460.736	35.885	91.4171
		462.738	29.2744	85.2538
		464.736	22.5467	77.9745
		466.735	16.9955	70.8113
		468.534	14.6057	67.2484
		470.747	17.1818	70.8808
		472.736	19.7579	74.5132
		474.732	37.1825	92.4703
		476.733	35.1538	90.6995
		478.732	29.3598	85.2686
		480.731	21.9773	77.2341
		482.735	16.8789	70.5877
		484.73	14.3411	66.7765
		486.545	14.6006	67.1785
		488.758	22.811	77.0071
		490.737	31.0215	86.8357
		492.739	29.3868	85.2341
		494.741	22.426	77.7123
		496.74	17.1347	70.8991
		498.738	14.7152	67.3155
		500.743	13.0783	64.6648
		502.744	22.7312	78.0394
		504.537	35.0842	90.5084
		506.76	29.1971	84.5979
		508.74	23.3101	78.6874
		510.739	17.9179	71.9343
		512.738	14.5658	67.0346
		514.74	14.1877	66.4314
		516.744	15.5894	68.5863
		518.74	25.9968	81.6299
		520.74	33.9705	89.4395
		522.537	29.7657	85.4777
		524.752	22.7306	77.0938
		526.74	15.6955	68.7098
		528.735	13.206	64.7863
		530.732	13.7451	65.6664
		532.73	20.7199	75.4982
		534.731	35.5503	90.7782
		536.731	33.1055	88.5807
		538.727	25.6303	81.1526
		540.536	19.8516	74.3758
		542.747	16.0719	68.7761
		544.728	12.2921	63.1764
		546.726	13.1199	64.5837
		548.726	32.4281	87.9023
		550.734	37.7031	92.5508
		552.735	32.4067	87.8645
		554.732	25.4201	80.859
		556.732	18.645	72.7449
		558.533	14.7848	67.2194
		560.748	13.6167	65.305
		562.729	12.4486	63.3906
		564.729	17.95	71.7814
		566.728	26.9028	82.3891
		568.743	26.0111	81.4381
		570.744	19.9531	74.3912
		572.727	15.7095	68.5709
		574.727	13.9738	65.889
		576.543	14.5562	66.8037
		578.757	20.7752	74.6149
		580.741	26.9942	82.4261
		582.743	29.172	84.6316
		584.741	22.1257	77.0032
		586.738	17.1467	70.5934
		588.736	13.7053	65.4101
		590.753	12.3015	63.0464
		592.74	14.0808	66.0003
		594.537	25.1116	80.3608
		596.756	24.0515	79.1616
		598.737	22.9915	77.9624

[truncated: 3 more sheets: Figure 5a, Figure 5b, Figure 5c]
